# Supplementary material for: Glyceollins trigger anti-proliferative effects through estradiol-dependent and independent pathways in breast cancer cells
Source: Cell Commun Signal. 2017 Jun 30;15:26. doi: 10.1186/s12964-017-0182-1 (PMC5493871; doi:10.1186/s12964-017-0182-1)
Supplement: Supplementary file 4 — All differentially expressed genes. The ID of all genes are indicated with their functions and expression levels. Cell cycle analysis. MCF-7 cells (100,000 cells/well) were plated in 6-well plates. After 72 h of serum and steroid deprivation, the cells were treated for 72 h with solvent as control, 10−9 M E2, 10−5 M glyceollin I or II, or a combination of E2 and glyceollin I or II. Then, the cells were trypsinized and fixed in 70% ethanol before staining with propidium iodide. The percentage of cells in each cell cycle phase was assessed by flow cytometry with a FACS Calibur (BD Biosciences). Measurement of apoptosis MCF-7 cells (4000 cells/well) were plated in 96-well plates. After 72 h of serum and steroid deprivation, the cells were treated for 72 h with solvent as control, 10−9 M E2, 10−5 M glyceollin I or II, or a combination of E2 and glyceollin I or II. TUNEL staining was assessed with an In Situ Cell Death Detection Kit, Fluorescein (Roche) according to the manufacturer’s instructions. The fluorescence and percentage of TUNEL-positive cells were determined with an Array Scan VTI (Thermo Fisher Scientific) on the ImPACcell platform (Rennes, France). Chromatin Immunoprecipitation (ChIP) MCF-7 cells (2,000,000 cells /dishes) were plated in 10 cm dishes and then deprived of steroids and serum for 72 h. The cells were treated for 1 h with 10−9 M E2, with 10−5 M GI or GII with or without 10−9 M E2. Then, cells were cross-linked for 10 min with 1.5% of formaldehyde (Sigma). Cells were lysed in lysis buffer (50 mM Tris-HCl, pH 8.1, 10 m M EDTA, 0.5% Empigen BB and 1% SDS). Chromatin was sonicated 10 min (15 s on/off cycles) on Bioruptor (Diagenode) at highest intensity. Soluble chromatin was diluted in IP buffer (20 mM Tris-HCl, pH 8.1, 2 mM EDTA, 0.1% Triton X-100) with 2 μg of ERα antibody (E115, Abcam) and yeast RNA as non-specific competitor and incubated overnight at 4 °C on rocking platform. Then, protein G coupled sepharose beads were added to the samples and [file 12964_2017_182_MOESM4_ESM.xlsx]

## Sheet: 20150521_Project
													Average signal
ID	GeneName	Gene_synonyms	Description	Entrez_gene	Ensembl_gene	HomoloGene	biological_process terms	molecular_function terms	cellular_component terms	Pathways	Pattern	TF	Cont	E	Gl1	Gl2	E_Gl1	E_Gl2
ENST00000426753	-	-	-	-	-	-	-	-	-	-	P1	-	5.41	6.79	5.23	5.23	5.64	5.57
NM_003282	TNNI2	AMCD2B;DA2B;FSSV;fsTnI	troponin I type 2 (skeletal, fast);troponin I fast twitch 2;troponin I, fast skeletal muscle;troponin I, fast-twitch isoform;troponin I, fast-twitch skeletal muscle isoform;troponin I, skeletal, fast	7136	ENSG00000130598	37752	muscle filament sliding (0030049);positive regulation of transcription, DNA-templated (0045893);skeletal muscle contraction (0003009);regulation of muscle contraction (0006937)	troponin T binding (0031014);actin binding (0003779)	cytosol (0005829);nucleus (0005634);troponin complex (0005861)	Striated Muscle Contraction (REACT:16969);Muscle contraction (REACT:17044)	P1	-	5.36	6.45	5.27	5.23	5.47	5.6
ENST00000372981	-	-	-	-	-	-	-	-	-	-	P1	-	5.34	6.31	5.07	5.15	5.29	5.44
NM_000633	BCL2	Bcl-2;PPP1R50	B-cell CLL/lymphoma 2;apoptosis regulator Bcl-2;protein phosphatase 1, regulatory subunit 50	596	-	527	actin filament organization (0007015);axon regeneration (0031103);axonogenesis (0007409);B cell homeostasis (0001782);B cell lineage commitment (0002326);B cell proliferation (0042100);B cell receptor signaling pathway (0050853);behavioral fear response (0001662);branching involved in ureteric bud morphogenesis (0001658);CD8-positive, alpha-beta T cell lineage commitment (0043375);cell aging (000…	BH3 domain binding (0051434);channel activity (0015267);channel inhibitor activity (0016248);protease binding (0002020);protein heterodimerization activity (0046982);protein homodimerization activity (0042803);sequence-specific DNA binding (0043565);ubiquitin protein ligase binding (0031625);transcription factor binding (0008134);protein phosphatase 2A binding (0051721)	cytosol (0005829);endoplasmic reticulum membrane (0005789);mitochondrial outer membrane (0005741);myelin sheath (0043209);nuclear membrane (0031965);pore complex (0046930)	BH3-only proteins associate with and inactivate anti-apoptotic BCL-2 members (REACT:330);The NLRP1 inflammasome (REACT:75927);Amyotrophic lateral sclerosis (ALS) (KEGG:05014);Apoptosis (KEGG:04210);Apoptosis (REACT:578);Colorectal cancer (KEGG:05210);Focal adhesion (KEGG:04510);Immune System (REACT:6900);Neurotrophin signaling pathway (KEGG:04722);Pathways in cancer (KEGG:05200);Prostate cancer (…	P1	-	5.98	6.86	5.07	5.25	5.29	5.4
A_33_P3415310	-	-	-	-	-	-	-	-	-	-	P1	-	5.55	6.34	5	4.94	5.05	5.03
NM_017594	DIRAS2	Di-Ras2	DIRAS family, GTP-binding RAS-like 2;GTP-binding protein Di-Ras2;distinct subgroup of the Ras family member 2	54769	ENSG00000165023	56777	GTP catabolic process (0006184);small GTPase mediated signal transduction (0007264);positive regulation of MAP kinase activity (0043406)	GTP binding (0005525)	plasma membrane (0005886)	-	P1	-	5.57	6.38	5.06	5.06	5.1	5.22
NM_003862	FGF18	FGF-18;ZFGF5;UNQ420/PRO856	fibroblast growth factor 18	8817	ENSG00000156427	2867	angiogenesis (0001525);cell-cell signaling (0007267);chondrocyte development (0002063);endochondral ossification (0001958);epidermal growth factor receptor signaling pathway (0007173);Fc-epsilon receptor signaling pathway (0038095);fibroblast growth factor receptor signaling pathway (0008543);innate immune response (0045087);insulin receptor signaling pathway (0008286);intramembranous ossificatio…	growth factor activity (0008083);type 1 fibroblast growth factor receptor binding (0005105);type 2 fibroblast growth factor receptor binding (0005111)	extracellular space (0005615);nucleolus (0005730)	Negative regulation of FGFR signaling (REACT:111184);Activated point mutants of FGFR2 (REACT:120863);Signaling by FGFR3 mutants (REACT:121249);Signaling by activated point mutants of FGFR3 (REACT:121337);Signaling by FGFR mutants (REACT:121398);Constitutive PI3K/AKT Signaling in Cancer (REACT:147727);FRS2-mediated cascade (REACT:21247);PI-3K cascade (REACT:21270);Phospholipase C-mediated cascade …	P1	-	5.55	6.19	5.42	5.27	5.19	5.27
NM_021073	BMP5	-	bone morphogenetic protein 5;BMP-5;bone morphogenenic protein-5	653	-	22412	cartilage development (0051216);growth (0040007);male genitalia development (0030539);negative regulation of aldosterone biosynthetic process (0032348);negative regulation of cell proliferation (0008285);negative regulation of cortisol biosynthetic process (2000065);negative regulation of epithelial to mesenchymal transition (0010719);negative regulation of extrinsic apoptotic signaling pathway v…	BMP receptor binding (0070700);cytokine activity (0005125);transforming growth factor beta receptor binding (0005160);growth factor activity (0008083)	extracellular space (0005615);membrane-bounded vesicle (0031988)	Cytokine-cytokine receptor interaction (KEGG:04060);Hedgehog signaling pathway (KEGG:04340);TGF-beta signaling pathway (KEGG:04350)	P1	-	5.97	6.19	5.17	5.16	5.26	5.15
NM_133477	SYNPO2	-	synaptopodin 2;genethonin-2;myopodin;synaptopodin-2	171024	ENSG00000172403	15400	-	14-3-3 protein binding (0071889);muscle alpha-actinin binding (0051371);actin binding (0003779)	actin cytoskeleton (0015629);focal adhesion (0005925);nucleus (0005634);Z disc (0030018)	-	P1	-	5.9	6.39	5.11	5.33	5.05	5.22
NM_002202	ISL1	ISLET1;Isl-1	ISL LIM homeobox 1;ISL1 transcription factor, LIM/homeodomain;insulin gene enhancer protein ISL-1;islet-1	3670	ENSG00000016082	1661	atrial septum morphogenesis (0060413);axon regeneration (0031103);cardiac cell fate determination (0060913);cardiac muscle cell myoblast differentiation (0060379);cardiac right ventricle morphogenesis (0003215);cellular response to glucocorticoid stimulus (0071385);endocardial cushion morphogenesis (0003203);innervation (0060384);negative regulation of canonical Wnt signaling pathway (0090090);ne…	bHLH transcription factor binding (0043425);chromatin binding (0003682);enhancer sequence-specific DNA binding (0001158);estrogen receptor binding (0030331);ligand-dependent nuclear receptor binding (0016922);RNA polymerase II activating transcription factor binding (0001102);RNA polymerase II transcription coactivator activity (0001105);zinc ion binding (0008270)	nucleoplasm (0005654);mitochondrion (0005739)	Synthesis, secretion, and inactivation of Glucose-dependent Insulinotropic Polypeptide (GIP) (REACT:23824)	P1	-	5.62	6.02	4.93	5.12	4.96	5.09
NM_003608	GPR65	TDAG8;hTDAG8	G protein-coupled receptor 65;G-protein coupled receptor 65;T-cell death-associated gene 8 protein;psychosine receptor	8477	ENSG00000140030	2675	actin cytoskeleton reorganization (0031532);activation of Rho GTPase activity (0032862);apoptotic process (0006915);G-protein coupled receptor signaling pathway (0007186);immune response (0006955);multicellular organismal development (0007275);positive regulation of cAMP biosynthetic process (0030819);positive regulation of stress fiber assembly (0051496);response to acidic pH (0010447)	G-protein coupled receptor activity (0004930)	integral component of plasma membrane (0005887)	Class A/1 (Rhodopsin-like receptors) (REACT:14828);G alpha (q) signalling events (REACT:18283);Signal Transduction (REACT:111102)	P1	-	5.54	5.98	4.88	5.01	4.96	5.03
NM_001271560	LOC389895	-	chromosome 16 open reading frame 72-like;uncharacterized protein LOC389895	389895	-	28526	-	-	-	-	P1	-	5.33	6.04	4.9	4.95	5.18	5.17
NM_024621	VEPH1	MELT;VEPH	ventricular zone expressed PH domain-containing 1;protein melted;ventricular zone expressed PH domain homolog 1;ventricular zone-expressed PH domain-containing protein homolog 1	79674	ENSG00000197415	11624	-	-	plasma membrane (0005886)	-	P1	-	5.38	6.02	5.03	5.04	5	5.08
NM_014379	KCNV1	HNKA;KCNB3;KV2.3;KV8.1	potassium channel, subfamily V, member 1;neuronal potassium channel alpha subunit HNKA;potassium channel Kv8.1;potassium voltage-gated channel subfamily V member 1;voltage-gated potassium channel subunit Kv8.1	27012	ENSG00000164794	22811	protein homooligomerization (0051260);synaptic transmission (0007268);regulation of ion transmembrane transport (0034765);potassium ion transmembrane transport (0071805)	delayed rectifier potassium channel activity (0005251);ion channel inhibitor activity (0008200);potassium channel regulator activity (0015459)	voltage-gated potassium channel complex (0008076)	Voltage gated Potassium channels (REACT:75770);Neuronal System (REACT:13685)	P1	-	5.23	5.98	5.01	4.98	4.97	5.12
ENST00000515649	-	-	-	-	-	-	-	-	-	-	P1	-	4.67	5.75	4.65	4.61	4.63	4.51
NR_103859	LINC01082	TCONS_00024492	long intergenic non-protein coding RNA 1082	100506542	ENSG00000269186	-	-	-	-	-	P1	-	4.97	6.9	4.85	4.83	5.06	5.08
NM_005099	ADAMTS4	ADAMTS-2;ADAMTS-4;ADMP-1;UNQ769/PRO1563	ADAM metallopeptidase with thrombospondin type 1 motif, 4;A disintegrin and metalloproteinase with thrombospondin motifs 4;ADAM-TS 4;ADAM-TS4;a disintegrin-like and metalloprotease (reprolysin type) with thrombospondin type 1 motif, 4;aggrecanase-1	9507	-	36169	defense response to bacterium (0042742);extracellular matrix disassembly (0022617);proteolysis (0006508);skeletal system development (0001501)	metalloendopeptidase activity (0004222);protease binding (0002020);zinc ion binding (0008270)	extracellular space (0005615);proteinaceous extracellular matrix (0005578)	Degradation of the extracellular matrix (REACT:118572);O-glycosylation of TSR domain-containing proteins (REACT:200626);Extracellular matrix organization (REACT:118779);Metabolism of proteins (REACT:17015)	P1	-	5.04	6.53	4.87	4.85	4.85	4.9
NM_017691	LRRC49	PGs4	leucine rich repeat containing 49;leucine-rich repeat-containing protein 49;tubulin polyglutamylase complex subunit 4	54839	ENSG00000137821	9782	-	-	cytoplasm (0005737);microtubule (0005874)	-	P1	-	6.64	7.13	6.11	6.28	6.43	6.29
ENST00000360149	-	-	-	-	-	-	-	-	-	-	P1	-	6.64	6.99	5.99	6.25	6.52	6.44
NM_000221	KHK	-	ketohexokinase (fructokinase);hepatic fructokinase;ketohexokinase	3795	ENSG00000138030	38187	carbohydrate phosphorylation (0046835);fructose catabolic process (0006001);regulation of glycogen metabolic process (0070873);small molecule metabolic process (0044281)	ATP binding (0005524);ketohexokinase activity (0004454)	cytosol (0005829);extracellular vesicular exosome (0070062);nucleus (0005634)	Fructose catabolism (REACT:1571);Disease (REACT:116125);Fructose and mannose metabolism (KEGG:00051);Metabolic pathways (KEGG:01100);Metabolism (REACT:111217)	P1	-	6.39	7.11	5.95	6.36	6.29	6.45
NM_004370	COL12A1	BA209D8.1;COL12A1L;DJ234P15.1;RP1-238D15.1	collagen, type XII, alpha 1;collagen alpha-1(XII) chain;collagen type XII proteoglycan	1303	ENSG00000111799	3217	cell adhesion (0007155);collagen catabolic process (0030574);collagen fibril organization (0030199);endodermal cell differentiation (0035987);extracellular matrix disassembly (0022617);skeletal system development (0001501)	extracellular matrix structural constituent conferring tensile strength (0030020)	collagen type XII trimer (0005595);endoplasmic reticulum lumen (0005788);extracellular space (0005615);extracellular vesicular exosome (0070062)	Collagen biosynthesis and modifying enzymes (REACT:121139);Collagen degradation (REACT:150401);Extracellular matrix organization (REACT:118779);Protein digestion and absorption (KEGG:04974)	P1	-	6.35	7.27	5.91	6.11	6.43	6.54
ENST00000504082	-	-	-	-	-	-	-	-	-	-	P1	-	6.55	7.22	5.99	6.06	6.27	6.45
NM_002615	SERPINF1	EPC-1;OI12;OI6;PEDF;PIG35	serpin peptidase inhibitor, clade F (alpha-2 antiplasmin, pigment epithelium derived factor), member 1;cell proliferation-inducing gene 35 protein;pigment epithelium-derived factor;serine (or cysteine) proteinase inhibitor, clade F (alpha-2 antiplasmin, pigment epithelium derived factor), member 1;serpin F1	5176	ENSG00000132386	1965	aging (0007568);cell proliferation (0008283);kidney development (0001822);negative regulation of angiogenesis (0016525);negative regulation of endopeptidase activity (0010951);negative regulation of epithelial cell proliferation involved in prostate gland development (0060770);negative regulation of inflammatory response (0050728);short-term memory (0007614);cellular response to cobalt ion (00712…	serine-type endopeptidase inhibitor activity (0004867)	extracellular space (0005615);extracellular vesicular exosome (0070062);axon hillock (0043203);basement membrane (0005604);perinuclear region of cytoplasm (0048471);melanosome (0042470)	-	P1	-	6.48	7.39	6.07	6.08	6.41	6.2
NM_005864	EFS	CAS3;CASS3;EFS1;EFS2;HEFS;SIN	embryonal Fyn-associated substrate;Cas scaffolding protein family member 3;signal transduction protein (SH3 containing)	10278	ENSG00000100842	4284	cell adhesion (0007155);intracellular signal transduction (0035556)	SH3 domain binding (0017124)	cytoplasm (0005737)	-	P1	-	6.57	7.32	6.02	6.13	6.42	6.26
NM_182643	DLC1	ARHGAP7;HP;STARD12;p122-RhoGAP	DLC1 Rho GTPase activating protein;Rho-GTPase-activating protein 7;START domain-containing protein 12;StAR-related lipid transfer (START) domain containing 12;deleted in liver cancer 1 protein;deleted in liver cancer 1 variant 2;rho GTPase-activating protein 7;rho-type GTPase-activating protein 7	10395	ENSG00000164741	4442	actin cytoskeleton organization (0030036);activation of cysteine-type endopeptidase activity involved in apoptotic process (0006919);focal adhesion assembly (0048041);forebrain development (0030900);heart morphogenesis (0003007);hindbrain morphogenesis (0021575);negative regulation of cell migration (0030336);negative regulation of cell proliferation (0008285);negative regulation of Rho protein s…	lipid binding (0008289);SH2 domain binding (0042169);Rac GTPase activator activity (0030675)	caveola (0005901);cytosol (0005829);focal adhesion (0005925);nucleus (0005634)	Rho GTPase cycle (REACT:11051);Signal Transduction (REACT:111102)	P1	-	6.69	7.37	6.1	5.99	6.62	6.58
NM_003380	VIM	CTRCT30;HEL113;RP11-124N14.1	vimentin;epididymis luminal protein 113	7431	ENSG00000026025	2538	astrocyte development (0014002);Bergmann glial cell differentiation (0060020);cellular component disassembly involved in execution phase of apoptosis (0006921);intermediate filament organization (0045109);lens fiber cell development (0070307);muscle filament sliding (0030049);negative regulation of neuron projection development (0010977);positive regulation of gene expression (0010628);viral proc…	double-stranded RNA binding (0003725);glycoprotein binding (0001948);identical protein binding (0042802);protein C-terminus binding (0008022);scaffold protein binding (0097110);structural constituent of cytoskeleton (0005200);structural constituent of eye lens (0005212)	cell leading edge (0031252);cytosol (0005829);extracellular vesicular exosome (0070062);focal adhesion (0005925);intermediate filament (0005882);neuron projection (0043005);peroxisome (0005777);plasma membrane (0005886)	Caspase-mediated cleavage of cytoskeletal proteins (REACT:13541);Striated Muscle Contraction (REACT:16969);Apoptosis (REACT:578);Muscle contraction (REACT:17044)	P1	-	6.65	7.43	6.23	6.03	6.65	6.34
NM_001073	UGT2B11	-	UDP glucuronosyltransferase 2 family, polypeptide B11;UDP glycosyltransferase 2 family protein;UDP glycosyltransferase 2 family, polypeptide B11;UDP-glucuronosyltransferase 2B11;UDPGT 2B11	10720	ENSG00000213759	135484	estrogen metabolic process (0008210);xenobiotic metabolic process (0006805);flavonoid biosynthetic process (0009813);cellular response to hormone stimulus (0032870);flavonoid glucuronidation (0052696)	glucuronosyltransferase activity (0015020)	integral component of membrane (0016021);endoplasmic reticulum membrane (0005789)	Glucuronidation (REACT:6784);Ascorbate and aldarate metabolism (KEGG:00053);Drug metabolism - cytochrome P450 (KEGG:00982);Drug metabolism - other enzymes (KEGG:00983);Metabolic pathways (KEGG:01100);Metabolism (REACT:111217);Metabolism of xenobiotics by cytochrome P450 (KEGG:00980);Other types of O-glycan biosynthesis (KEGG:00514);Pentose and glucuronate interconversions (KEGG:00040);Porphyrin a…	P1	-	6.52	8.15	5.88	5.96	6.06	5.98
NM_004170	SLC1A1	DCBXA;EAAC1;EAAT3;SCZD18;RP11-6J24.1	solute carrier family 1 (neuronal/epithelial high affinity glutamate transporter, system Xag), member 1;excitatory amino acid carrier 1;excitatory amino acid transporter 3;neuronal and epithelial glutamate transporter;sodium-dependent glutamate/aspartate transporter 3;solute carrier family 1 member 1	6505	ENSG00000106688	20881	D-aspartate import (0070779);L-glutamate import (0051938);protein homooligomerization (0051260);synaptic transmission (0007268);cysteine transport (0042883);L-glutamate transmembrane transport (0089711)	glutamate binding (0016595);glutamate:sodium symporter activity (0015501);sodium:dicarboxylate symporter activity (0017153);cysteine transmembrane transporter activity (0033229)	extracellular vesicular exosome (0070062);integral component of plasma membrane (0005887);apical plasma membrane (0016324)	Glutamate Neurotransmitter Release Cycle (REACT:12591);Transport of inorganic cations/anions and amino acids/oligopeptides (REACT:19397);Amino acid and oligopeptide SLC transporters (REACT:19419);Glutamatergic synapse (KEGG:04724);Neuronal System (REACT:13685);Protein digestion and absorption (KEGG:04974);Transmembrane transport of small molecules (REACT:15518)	P1	-	6.7	8.54	5.9	6.04	6.21	6.26
AK091571	-	-	-	-	-	-	-	-	-	-	P1	-	7.29	7.41	5.89	6.35	5.96	6.25
NM_021992	TMSB15A	TMSB15;TMSB15B;TMSL8;TMSNB;Tb15;TbNB	thymosin beta 15a;NB thymosin beta;Thymosin beta-15B;thymosin beta-15A;thymosin, beta, identified in neuroblastoma cells;thymosin-like 8;thymosin-like protein 8	11013	ENSG00000158164	-	actin cytoskeleton organization (0030036);sequestering of actin monomers (0042989)	actin binding (0003779)	cytoplasm (0005737);cytoskeleton (0005856)	-	P1	-	6.99	7.35	6.06	6.13	6.14	6.24
NR_002833	DPY19L2P1	-	DPY19L2 pseudogene 1	554236	-	-	metabolic process (0008152)	transferase activity, transferring glycosyl groups (0016757)	integral component of membrane (0016021)	-	P1	-	7.06	7.22	5.94	6.28	5.98	6.34
NM_031952	SPATA9	NYD-SP16	spermatogenesis associated 9;spermatogenesis-associated protein 9;testis development protein NYD-SP16	83890	ENSG00000145757	12609	cell differentiation (0030154);multicellular organismal development (0007275);spermatogenesis (0007283)	-	integral component of membrane (0016021)	-	P1	-	7.03	7.56	5.96	6.39	6.25	6.39
NM_001012410	SGOL1	NY-BR-85;SGO;Sgo1	shugoshin-like 1 (S. pombe);hSgo1;serologically defined breast cancer antigen NY-BR-85;shugoshin 1AB protein;shugoshin 1CD protein;shugoshin 1EF protein;shugoshin 1GH protein;shugoshin 1KL protein;shugoshin-like 1	151648	ENSG00000129810	23642	attachment of spindle microtubules to kinetochore (0008608);centriole-centriole cohesion (0010457);meiotic chromosome segregation (0045132);mitotic nuclear division (0007067);cell division (0051301)	kinase binding (0019900)	centrosome (0005813);condensed nuclear chromosome, centromeric region (0000780);cytosol (0005829);mitotic cohesin complex (0030892);spindle pole (0000922);condensed chromosome kinetochore (0000777);nucleoplasm (0005654)	Resolution of Sister Chromatid Cohesion (REACT:150425);Separation of Sister Chromatids (REACT:150471);Mitotic Prometaphase (REACT:682);Cell Cycle (REACT:115566);Mitotic M-M/G1 phases (REACT:21300);Oocyte meiosis (KEGG:04114)	P1	-	6.9	7.59	5.92	6.38	6.16	6.42
NR_036505	LOC100128361	-	uncharacterized LOC100128361	100128361	-	-	-	-	-	-	P1	-	6.79	7.37	6.02	6.33	6.26	6.55
NM_001100625	CENPN	BM039;C16orf60;CENP-N;ICEN32;BM-309	centromere protein N;interphase centromere complex protein 32	55839	ENSG00000166451	12450	CENP-A containing nucleosome assembly (0034080);chromosome segregation (0007059);mitotic nuclear division (0007067)	-	cytosol (0005829);nucleoplasm (0005654);condensed chromosome kinetochore (0000777)	Resolution of Sister Chromatid Cohesion (REACT:150425);Separation of Sister Chromatids (REACT:150471);Deposition of new CENPA-containing nucleosomes at the centromere (REACT:22186);Mitotic Prometaphase (REACT:682);Cell Cycle (REACT:115566);Mitotic M-M/G1 phases (REACT:21300)	P1	-	6.75	7.2	6.11	6.36	6.07	6.35
NM_024872	DOK3	DOKL	docking protein 3;Dok-like protein;downstream of tyrosine kinase 3	79930	ENSG00000146094	8448	Ras protein signal transduction (0007265)	insulin receptor binding (0005158)	cytoplasm (0005737);plasma membrane (0005886)	-	P1	-	6.99	7.37	6.07	6.38	6.03	6.36
NM_032818	ARHGEF39	C9orf100;RP11-331F9.7	Rho guanine nucleotide exchange factor (GEF) 39;rho guanine nucleotide exchange factor 39;vav-like protein C9orf100	84904	ENSG00000137135	19225	positive regulation of cell migration (0030335);positive regulation of Rho GTPase activity (0032321)	Rho guanyl-nucleotide exchange factor activity (0005089)	plasma membrane (0005886)	-	P1	-	6.9	7.28	6.12	6.42	6.07	6.53
NM_022719	DGCR14	DGCR13;DGS-H;DGS-I;DGSH;DGSI;ES2;Es2el	DiGeorge syndrome critical region gene 14;DiGeorge syndrome critical region gene 13;DiGeorge syndrome critical region gene DGSI;DiGeorge syndrome gene H;DiGeorge syndrome gene I;Protein DGCR13;diGeorge syndrome critical region 13;diGeorge syndrome critical region 14;diGeorge syndrome protein H;protein DGCR14	8220	ENSG00000100056	11184	mRNA splicing, via spliceosome (0000398);nervous system development (0007399)	protein binding (0005515)	catalytic step 2 spliceosome (0071013)	-	P1	-	6.77	7.03	5.73	6.15	5.99	6.14
NR_038962	ELOVL2-AS1	RP1-62D2.3	ELOVL2 antisense RNA 1	100506409	-	-	-	-	-	-	P1	-	6.83	7.28	5.67	5.85	5.91	5.92
NM_002522	NPTX1	NP1	neuronal pentraxin I;NP-I;neuronal pentraxin-1	4884	ENSG00000171246	1891	axonogenesis involved in innervation (0060385);cellular response to glucose stimulus (0071333);cellular response to potassium ion (0035865);central nervous system development (0007417);mitochondrial fragmentation involved in apoptotic process (0043653);mitochondrial transport (0006839);synaptic transmission (0007268)	metal ion binding (0046872)	mitochondrion (0005739);neuron projection (0043005);plasma membrane (0005886);transport vesicle (0030133)	-	P1	-	6.38	7.6	5.78	6.12	6.08	6.41
NM_022346	NCAPG	CAPG;CHCG;NY-MEL-3;YCG1	non-SMC condensin I complex, subunit G;XCAP-G homolog;chromosome condensation protein G;chromosome-associated protein G;condensin complex subunit 3;condensin subunit CAP-G;melanoma antigen NY-MEL-3	64151	ENSG00000109805	44071	mitotic chromosome condensation (0007076);cell division (0051301)	protein binding (0005515)	actin cytoskeleton (0015629);centrosome (0005813);condensin complex (0000796);cytosol (0005829);membrane (0016020);nucleus (0005634)	Condensation of Prometaphase Chromosomes (REACT:150260);Cell Cycle (REACT:115566);Mitotic M-M/G1 phases (REACT:21300)	P1	-	6.9	7.6	5.68	6.14	5.93	6.21
NM_004887	CXCL14	BMAC;BRAK;KEC;KS1;MIP-2g;MIP2G;NJAC;SCYB14;UNQ240/PRO273	chemokine (C-X-C motif) ligand 14;C-X-C motif chemokine 14;CXC chemokine in breast and kidney;MIP-2 gamma;bolekine;breast and kidney;chemokine BRAK;small inducible cytokine subfamily B (Cys-X-Cys), member 14 (BRAK);small-inducible cytokine B14;tumor-suppressing chemokine	9547	ENSG00000145824	3592	cell chemotaxis (0060326);cell-cell signaling (0007267);immune response (0006955);inner ear development (0048839);signal transduction (0007165)	chemokine activity (0008009)	extracellular space (0005615);Golgi apparatus (0005794)	Chemokine signaling pathway (KEGG:04062);Cytokine-cytokine receptor interaction (KEGG:04060)	P1	-	6.12	7.53	5.3	5.55	5.42	5.82
NM_145894	KLK12	KLK-L5;KLKL5;UNQ669/PRO1303	kallikrein-related peptidase 12;kallikrein 12;kallikrein-12;kallikrein-like protein 5	43849	ENSG00000186474	44690	proteolysis (0006508)	serine-type endopeptidase activity (0004252)	extracellular space (0005615);extracellular vesicular exosome (0070062)	-	P1	-	6.17	7.33	5.27	5.29	5.63	5.83
NM_173554	C10orf107	bA63A2.1;RP11-63A2.1	chromosome 10 open reading frame 107;uncharacterized protein C10orf107	219621	ENSG00000183346	12495	-	-	-	-	P1	-	5.89	7.12	5.71	5.64	5.68	5.92
NM_022034	CUZD1	ERG-1;UO-44;UNQ224/PRO257	CUB and zona pellucida-like domains 1;CUB and ZP domain-containing protein 1;CUB and zona pellucida-like domain-containing protein 1;estrogen regulated gene 1;transmembrane protein UO-44	50624	ENSG00000138161	7389	cell cycle (0007049);cell division (0051301);cell proliferation (0008283);substrate-dependent cell migration, cell attachment to substrate (0006931);trypsinogen activation (0032023)	-	integral component of membrane (0016021);zymogen granule membrane (0042589);transport vesicle membrane (0030658)	-	P1	-	5.97	6.76	5.59	5.71	5.69	5.74
ENST00000411595	LOC100505664	-	uncharacterized LOC100505664	100505664	ENSG00000230387	-	-	-	-	-	P1	-	6.04	6.81	5.53	5.68	5.51	5.57
NM_001029860	FBXO43	EMI2;ERP1;FBX43	F-box protein 43;F-box only protein 43;early mitotic inhibitor 2;endogenous meiotic inhibitor 2	286151	ENSG00000156509	66393	meiotic nuclear division (0007126);negative regulation of meiosis (0045835);negative regulation of protein catabolic process (0042177);protein ubiquitination (0016567)	zinc ion binding (0008270)	nucleus (0005634)	Oocyte meiosis (KEGG:04114)	P1	-	6.54	6.72	5.65	5.77	5.55	5.77
NM_001134316	PRR22	-	proline rich 22;proline-rich protein 22	163154	ENSG00000212123	51921	-	-	-	-	P1	-	6.45	6.68	5.39	5.68	5.58	5.77
NR_027109	LOC285593	-	uncharacterized LOC285593	285593	ENSG00000253955	-	-	-	-	-	P1	-	6.28	6.56	5.23	5.36	5.46	5.69
THC2619755	-	-	-	-	-	-	-	-	-	-	P1	-	6.21	6.37	5.37	5.69	5.53	5.52
NM_175737	KLB	BKL	klotho beta;beta-klotho;betaKlotho;klotho beta like;klotho beta-like protein	152831	ENSG00000134962	12820	carbohydrate metabolic process (0005975);epidermal growth factor receptor signaling pathway (0007173);Fc-epsilon receptor signaling pathway (0038095);innate immune response (0045087);insulin receptor signaling pathway (0008286);neurotrophin TRK receptor signaling pathway (0048011);phosphatidylinositol-mediated signaling (0048015);positive regulation of cell proliferation (0008284);positive regula…	fibroblast growth factor binding (0017134);hydrolase activity, hydrolyzing O-glycosyl compounds (0004553)	integral component of membrane (0016021);plasma membrane (0005886)	betaKlotho-mediated ligand binding (REACT:111046);Negative regulation of FGFR signaling (REACT:111184);Constitutive PI3K/AKT Signaling in Cancer (REACT:147727);FRS2-mediated cascade (REACT:21247);PI-3K cascade (REACT:21270);Phospholipase C-mediated cascade (REACT:21310);SHC-mediated cascade (REACT:21374);PIP3 activates AKT signaling (REACT:75829);PI3K Cascade (REACT:976);Disease (REACT:116125);Im…	P1	-	6.25	6.56	5.49	5.6	5.66	5.68
AK126579	-	-	-	-	-	-	-	-	-	-	P1	-	6.03	6.48	5.47	5.6	5.46	5.76
NM_001143764	SYCE1	C10orf94;CT76;RP11-108K14.6	synaptonemal complex central element protein 1;cancer/testis antigen 76	93426	ENSG00000171772	77044	synaptonemal complex assembly (0007130);cell division (0051301)	-	central element (0000801)	Meiotic synapsis (REACT:75792);Cell Cycle (REACT:115566);Mus musculus biological processes (REACT:200794)	P1	-	5.78	6.19	5.06	6.5	6.03	6.33
NM_145283	NXNL2	C9orf121;RDCVF2;RP13-60M5.1	nucleoredoxin-like 2;nucleoredoxin-like protein 2;rod-derived cone viability factor 2	158046	ENSG00000130045	115787	photoreceptor cell maintenance (0045494);sensory perception of smell (0007608);visual perception (0007601)	-	-	-	P1	-	6.14	7.29	5.66	5.86	6.29	6.4
NM_018725	IL17RB	CRL4;EVI27;IL17BR;IL17RH1;UNQ2501/PRO19612	interleukin 17 receptor B;IL-17 receptor B;IL-17 receptor homolog 1;IL-17B receptor;IL-17RB;IL-17Rh1;cytokine receptor CRL4;cytokine receptor-like 4;interleukin 17 receptor homolog 1;interleukin 17B receptor;interleukin-17 receptor B;interleukin-17B receptor	55540	ENSG00000056736	10287	cytokine-mediated signaling pathway (0019221);defense response (0006952);regulation of cell growth (0001558)	interleukin-17 receptor activity (0030368)	cell surface (0009986);cytoplasm (0005737);extracellular region (0005576);integral component of plasma membrane (0005887)	Cytokine-cytokine receptor interaction (KEGG:04060)	P1	-	6.22	7.23	5.7	5.92	6.07	6.23
NM_001164737	CALCR	CRT;CT-R;CTR;CTR1	calcitonin receptor	799	ENSG00000004948	1320	adenylate cyclase-activating G-protein coupled receptor signaling pathway (0007189);positive regulation of cytosolic calcium ion concentration (0007204);protein localization to plasma membrane (0072659);protein transport (0015031);receptor internalization (0031623);response to glucocorticoid (0051384);activation of adenylate cyclase activity (0007190);activation of phospholipase C activity (00072…	calcitonin binding (0032841);calcitonin receptor activity (0004948);protein transporter activity (0008565);protein binding (0005515)	integral component of plasma membrane (0005887)	Calcitonin-like ligand receptors (REACT:18290);G alpha (s) signalling events (REACT:19327);Neuroactive ligand-receptor interaction (KEGG:04080);Osteoclast differentiation (KEGG:04380);Signal Transduction (REACT:111102)	P1	-	6.06	7.05	5.73	5.71	6.31	6.21
NM_022058	SLC4A10	NBCn2;NCBE	solute carrier family 4, sodium bicarbonate transporter, member 10;sodium-driven chloride bicarbonate exchanger;solute carrier family 4, sodium bicarbonate cotransporter-like, member 10	57282	ENSG00000144290	23340	bicarbonate transport (0015701);chloride transport (0006821);regulation of pH (0006885);sodium ion transport (0006814);transmembrane transport (0055085)	inorganic anion exchanger activity (0005452);symporter activity (0015293)	basolateral plasma membrane (0016323);integral component of membrane (0016021)	Bicarbonate transporters (REACT:19298);Transmembrane transport of small molecules (REACT:15518)	P1	-	6.32	7.03	5.85	5.71	6.3	6.11
NM_001010860	SAMD15	C14orf174;FAM15A	sterile alpha motif domain containing 15;SAM domain-containing protein 15;SAM domain-containing protein C14orf174;family with sequence similarity 15, member A;sterile alpha motif domain-containing protein 15	161394	-	52875	-	-	-	-	P1	-	6.49	6.89	5.54	5.8	5.63	6.02
NM_198965	PTHLH	BDE2;HHM;PLP;PTHR;PTHRP	parathyroid hormone-like hormone;PTH-rP;PTH-related protein;osteostatin;parathyroid hormone-like hormone preproprotein;parathyroid hormone-like related protein;parathyroid hormone-related protein	5744	ENSG00000087494	2113	adenylate cyclase-activating G-protein coupled receptor signaling pathway (0007189);cAMP metabolic process (0046058);cell-cell signaling (0007267);endochondral ossification (0001958);endoderm development (0007492);epidermis development (0008544);epithelial cell differentiation (0030855);female pregnancy (0007565);lung alveolus development (0048286);mammary gland bud elongation (0060649);negative …	hormone activity (0005179);peptide hormone receptor binding (0051428)	extracellular space (0005615);Golgi apparatus (0005794);nucleoplasm (0005654)	Class B/2 (Secretin family receptors) (REACT:18372);G alpha (s) signalling events (REACT:19327);Signal Transduction (REACT:111102)	P1	-	6.43	6.95	5.63	5.98	5.77	6.18
NM_145307	RTKN2	PLEKHK1;bA531F24.1;RP11-531F24.1	rhotekin 2;PH domain-containing family K member 1;pleckstrin homology domain containing, family K member 1;pleckstrin homology domain-containing family K member 1;rhotekin-2	219790	ENSG00000182010	17065	hemopoiesis (0030097);positive regulation of cell proliferation (0008284);signal transduction (0007165)	-	plasma membrane (0005886)	-	P1	-	6.6	6.95	5.67	5.99	5.79	6.12
ENST00000567216	-	-	-	-	-	-	-	-	-	-	P1	-	6.43	6.8	5.72	5.91	5.99	5.9
NM_181671	PITPNC1	M-RDGB-beta;MRDGBbeta;RDGB-BETA;RDGBB;RDGBB1	phosphatidylinositol transfer protein, cytoplasmic 1;M-rdgB beta;cytoplasmic phosphatidylinositol transfer protein 1;mammalian rdgB homolog beta;retinal degeneration B beta 1;retinal degeneration B homolog beta	26207	ENSG00000154217	8241	phospholipid transport (0015914);signal transduction (0007165)	lipid binding (0008289);phosphatidylinositol transporter activity (0008526);protein binding (0005515)	cytoplasm (0005737);nucleoplasm (0005654)	-	P1	-	6.34	6.92	5.91	5.94	6.03	6.13
NM_000657	BCL2	Bcl-2;PPP1R50	B-cell CLL/lymphoma 2;apoptosis regulator Bcl-2;protein phosphatase 1, regulatory subunit 50	596	-	527	actin filament organization (0007015);axon regeneration (0031103);axonogenesis (0007409);B cell homeostasis (0001782);B cell lineage commitment (0002326);B cell proliferation (0042100);B cell receptor signaling pathway (0050853);behavioral fear response (0001662);branching involved in ureteric bud morphogenesis (0001658);CD8-positive, alpha-beta T cell lineage commitment (0043375);cell aging (000…	BH3 domain binding (0051434);channel activity (0015267);channel inhibitor activity (0016248);protease binding (0002020);protein heterodimerization activity (0046982);protein homodimerization activity (0042803);sequence-specific DNA binding (0043565);ubiquitin protein ligase binding (0031625);transcription factor binding (0008134);protein phosphatase 2A binding (0051721)	cytosol (0005829);endoplasmic reticulum membrane (0005789);mitochondrial outer membrane (0005741);myelin sheath (0043209);nuclear membrane (0031965);pore complex (0046930)	BH3-only proteins associate with and inactivate anti-apoptotic BCL-2 members (REACT:330);The NLRP1 inflammasome (REACT:75927);Amyotrophic lateral sclerosis (ALS) (KEGG:05014);Apoptosis (KEGG:04210);Apoptosis (REACT:578);Colorectal cancer (KEGG:05210);Focal adhesion (KEGG:04510);Immune System (REACT:6900);Neurotrophin signaling pathway (KEGG:04722);Pathways in cancer (KEGG:05200);Prostate cancer (…	P1	-	6.31	7.08	5.84	5.95	5.78	6.1
NM_014783	ARHGAP11A	GAP (1-12);RP11-1000B6.5	Rho GTPase activating protein 11A;rho GTPase-activating protein 11A;rho-type GTPase-activating protein 11A	9824	ENSG00000198826	8862	regulation of small GTPase mediated signal transduction (0051056);small GTPase mediated signal transduction (0007264);positive regulation of GTPase activity (0043547)	GTPase activator activity (0005096)	cytosol (0005829)	Rho GTPase cycle (REACT:11051);Signal Transduction (REACT:111102)	P1	-	6.22	6.9	5.77	5.96	5.86	6.05
NM_001453	FOXC1	ARA;FKHL7;FREAC-3;FREAC3;IGDA;IHG1;IRID1;RIEG3	forkhead box C1;forkhead box C1 protein;forkhead box protein C1;forkhead, drosophila, homolog-like 7;forkhead-related activator 3;forkhead-related protein FKHL7;forkhead-related transcription factor 3;forkhead/winged helix-like transcription factor 7;myeloid factor-delta	2296	ENSG00000054598	20373	artery morphogenesis (0048844);blood vessel remodeling (0001974);brain development (0007420);camera-type eye development (0043010);cardiac muscle cell proliferation (0060038);collagen fibril organization (0030199);embryonic heart tube development (0035050);germ cell migration (0008354);glycosaminoglycan metabolic process (0030203);in utero embryonic development (0001701);lacrimal gland developmen…	DNA binding, bending (0008301);RNA polymerase II distal enhancer sequence-specific DNA binding transcription factor activity (0003705);RNA polymerase II regulatory region sequence-specific DNA binding (0000977);RNA polymerase II transcription regulatory region sequence-specific DNA binding transcription factor activity involved in positive regulation of transcription (0001228);transcription facto…	cytoplasm (0005737);nuclear heterochromatin (0005720);nucleoplasm (0005654)	-	P1	Yes	8.1	9.35	7.74	7.66	8.42	8.29
XM_005248851	C6orf141	-	chromosome 6 open reading frame 141;uncharacterized protein C6orf141	135398	ENSG00000197261	51919	-	-	-	-	P1	-	8.23	9.14	8.21	7.89	8.34	8.31
NM_012330	KAT6B	GTPTS;MORF;MOZ2;MYST4;ZC2HC6B;qkf;querkopf	K(lysine) acetyltransferase 6B;MOZ, YBF2/SAS3, SAS2 and TIP60 protein 4;MOZ-related factor;MYST histone acetyltransferase (monocytic leukemia) 4;MYST-4;histone acetyltransferase KAT6B;histone acetyltransferase MORF;histone acetyltransferase MOZ2;histone acetyltransferase MYST4;monocytic leukemia zinc finger protein-related factor	23522	ENSG00000156650	49310	histone H3 acetylation (0043966);negative regulation of transcription, DNA-templated (0045892);nucleosome assembly (0006334);positive regulation of transcription, DNA-templated (0045893);transcription, DNA-templated (0006351)	DNA binding (0003677);histone acetyltransferase activity (0004402);transcription factor binding (0008134);zinc ion binding (0008270)	MOZ/MORF histone acetyltransferase complex (0070776);nucleosome (0000786)	HATs acetylate histones (REACT:172610);Chromatin organization (REACT:172623)	P1	-	8.46	9	8.04	8.21	7.85	8.38
NM_001286476	C21orf58	-	chromosome 21 open reading frame 58;uncharacterized protein C21orf58	54058	ENSG00000160298	137684	-	-	-	-	P1	-	8.67	9.01	7.97	8.23	8.03	8.38
NM_003523	HIST1H2BE	H2B.h;H2B/h;H2BFH;dJ221C16.8	histone cluster 1, H2be;H2B histone family, member H;histone 1, H2be;histone H2B type 1-C/E/F/G/I;histone H2B.1 A;histone H2B.h	8344	ENSG00000274290	136773	antibacterial humoral response (0019731);defense response to Gram-positive bacterium (0050830);innate immune response in mucosa (0002227);nucleosome assembly (0006334)	DNA binding (0003677);protein heterodimerization activity (0046982)	extracellular space (0005615);extracellular vesicular exosome (0070062);nucleoplasm (0005654);nucleosome (0000786)	Senescence-Associated Secretory Phenotype (SASP) (REACT:169168);DNA Damage/Telomere Stress Induced Senescence (REACT:169185);Oxidative Stress Induced Senescence (REACT:169436);HATs acetylate histones (REACT:172610);Condensation of Prophase Chromosomes (REACT:172744);formation of the beta-catenin:TCF transactivating complex (REACT:200753);PRC2 methylates histones and DNA (REACT:200808);SIRT1 negat…	P1	-	8.48	9.04	7.92	8.18	8.14	8.37
NM_203413	ELP5	C17orf81;DERP6;MST071;MSTP071;HSPC002	elongator acetyltransferase complex subunit 5;S-phase 2 protein;dermal papilla derived protein 6;elongator complex protein 5	23587	ENSG00000170291	10291	chromatin organization (0006325);positive regulation of cell migration (0030335);regulation of transcription, DNA-templated (0006355);transcription, DNA-templated (0006351)	protein binding (0005515)	cytoplasm (0005737);Elongator holoenzyme complex (0033588);nucleus (0005634)	HATs acetylate histones (REACT:172610);Chromatin organization (REACT:172623)	P1	-	8.82	8.92	7.91	8.01	8.02	8.05
NM_152515	CKAP2L	-	cytoskeleton associated protein 2-like;cytoskeleton-associated protein 2-like;radial fiber and mitotic spindle protein;radmis	150468	-	51866	-	-	centrosome (0005813);cytoplasm (0005737);spindle pole (0000922)	-	P1	-	8.59	9.13	7.76	7.97	7.98	8.16
NM_174942	GAS2L3	G2L3	growth arrest-specific 2 like 3;GAS2-like protein 3;growth arrest-specific protein 2-like 3	283431	ENSG00000139354	18386	actin cytoskeleton organization (0030036);cell cycle arrest (0007050);microtubule cytoskeleton organization (0000226)	actin binding (0003779);microtubule binding (0008017)	actin cytoskeleton (0015629);cytoplasm (0005737);microtubule (0005874)	-	P1	-	8.61	9.21	8.03	8	8.09	8.12
NM_145647	TBC1D31	Gm85;WDR67	TBC1 domain family, member 31;TBC1 domain family member 31;WD repeat domain 67;WD repeat-containing protein 67	93594	ENSG00000156787	17089	positive regulation of Rab GTPase activity (0032851)	Rab GTPase activator activity (0005097)	centrosome (0005813)	-	P1	-	8.56	9.2	7.9	8.12	8.15	8.21
NM_001017420	ESCO2	2410004I17Rik;EFO2;RBS	establishment of sister chromatid cohesion N-acetyltransferase 2;ECO1 homolog 2;N-acetyltransferase ESCO2	157570	ENSG00000171320	12432	chromosome segregation (0007059);double-strand break repair (0006302);hematopoietic progenitor cell differentiation (0002244);mitotic cell cycle (0000278);post-translational protein acetylation (0034421);protein localization to chromatin (0071168);regulation of DNA replication (0006275)	lysine N-acetyltransferase activity, acting on acetyl phosphate as donor (0004468);metal ion binding (0046872)	chromocenter (0010369);Golgi apparatus (0005794);nuclear pericentric heterochromatin (0031618);nucleoplasm (0005654);site of double-strand break (0035861);XY body (0001741)	Establishment of Sister Chromatid Cohesion (REACT:150266);Cell Cycle (REACT:115566)	P1	-	8.22	9.03	7.47	8.05	7.68	8.24
ENST00000333129	-	-	-	-	-	-	-	-	-	-	P1	-	8.38	8.89	7.77	8.17	7.85	8.26
ENST00000425666	LINC01508	RP11-389K14.3	long intergenic non-protein coding RNA 1508	101927873	ENSG00000231107	-	-	-	-	-	P1	-	8.69	9.02	7.7	7.95	7.67	7.76
NM_032829	FAM222A	C12orf34	family with sequence similarity 222, member A;protein FAM222A;uncharacterized protein C12orf34	84915	ENSG00000139438	41895	-	-	-	-	P1	-	8.39	8.93	7.76	7.91	7.83	7.91
NM_015653	RIBC2	C22orf11;TRIB	RIB43A domain with coiled-coils 2;RIB43A-like with coiled-coils protein 2	26150	ENSG00000128408	9230	-	protein binding (0005515)	nucleus (0005634)	-	P1	-	8.71	9.2	7.48	8.02	7.87	8.19
NM_001128854	SRRT	ARS2;ASR2;serrate	serrate, RNA effector molecule;arsenate resistance protein 2;arsenate resistance protein ARS2;arsenite resistance protein;arsenite-resistance protein 2;serrate RNA effector molecule homolog	51593	ENSG00000087087	9298	cell proliferation (0008283);neuronal stem cell maintenance (0097150);primary miRNA processing (0031053);regulation of transcription, DNA-templated (0006355);response to arsenic-containing substance (0046685);transcription, DNA-templated (0006351)	DNA binding (0003677);poly(A) RNA binding (0044822);protein binding (0005515)	cytoplasm (0005737);nucleoplasm (0005654)	-	P1	-	8.56	8.83	7.62	7.82	7.64	8.2
NM_012068	ATF5	ATFX;HMFN0395	activating transcription factor 5;cAMP-dependent transcription factor ATF-5;cyclic AMP-dependent transcription factor ATF-5;transcription factor ATFx	22809	ENSG00000169136	32142	multicellular organism growth (0035264);negative regulation of apoptotic process (0043066);negative regulation of astrocyte differentiation (0048712);olfactory bulb interneuron development (0021891);positive regulation of transcription from RNA polymerase II promoter (0045944);post-embryonic development (0009791);transcription, DNA-templated (0006351);negative regulation of nucleic acid-templated…	RNA polymerase II regulatory region sequence-specific DNA binding (0000977);RNA polymerase II transcription regulatory region sequence-specific DNA binding transcription factor activity involved in positive regulation of transcription (0001228);transcription corepressor activity (0003714);heat shock protein binding (0031072)	cytoplasm (0005737);transcription factor complex (0005667);nucleoplasm (0005654)	-	P1	Yes	8.7	9.05	7.47	7.83	7.49	7.98
NM_000112	SLC26A2	D5S1708;DTD;DTDST;EDM4;MST153;MSTP157	solute carrier family 26 (anion exchanger), member 2;diastrophic dysplasia protein;solute carrier family 26 (sulfate transporter), member 2;sulfate anion transporter 1;sulfate transporter	1836	ENSG00000155850	73876	3'-phosphoadenosine 5'-phosphosulfate biosynthetic process (0050428);carbohydrate metabolic process (0005975);glycosaminoglycan metabolic process (0030203);ossification (0001503);sulfate transmembrane transport (1902358);xenobiotic metabolic process (0006805)	secondary active sulfate transmembrane transporter activity (0008271)	extracellular vesicular exosome (0070062);integral component of plasma membrane (0005887)	Multifunctional anion exchangers (REACT:19357);Transport and synthesis of PAPS (REACT:6840);Disease (REACT:116125);Metabolism (REACT:111217);Transmembrane transport of small molecules (REACT:15518)	P1	-	8.72	9.86	7.09	7.43	7.38	7.77
ENST00000435388	-	-	-	-	-	-	-	-	-	-	P1	-	8.93	9.12	7.26	7.78	7.37	7.66
ENST00000498005	LINC01213	RP11-167H9.6	long intergenic non-protein coding RNA 1213	101927992	ENSG00000244541	-	-	-	-	-	P1	-	7.81	8.35	7.28	8.03	7.11	7.67
NM_001008708	CHAC2	-	ChaC, cation transport regulator homolog 2 (E. coli);ChaC, cation transport regulator-like 2;cation transport regulator-like protein 2;gamma-GCT acting on glutathione homolog 2	494143	ENSG00000143942	48696	biological_process (0008150)	molecular_function (0003674)	cellular_component (0005575)	-	P1	-	7.41	8.19	7.16	7.41	7.43	7.71
NR_003016	SNORA26	HBI-6	small nucleolar RNA, H/ACA box 26	677810	ENSG00000212588	-	-	-	-	-	P1	-	7.6	8.26	7.19	7.57	7.61	7.85
NM_017669	ERCC6L	PICH;RAD26L	excision repair cross-complementation group 6-like;ATP-dependent helicase ERCC6-like;DNA excision repair protein ERCC-6-like;Plk1-interacting checkpoint helicase;SNF2/RAD54 family protein;excision repair cross-complementing rodent repair deficiency complementation group 6 - like;excision repair cross-complementing rodent repair deficiency, complementation group 6-like;excision repair protein ERCC…	54821	ENSG00000186871	44945	mitotic nuclear division (0007067);metabolic process (0008152);cell division (0051301)	ATP binding (0005524);DNA binding (0003677);helicase activity (0004386);protein binding (0005515)	cytosol (0005829);condensed chromosome kinetochore (0000777);nucleoplasm (0005654);centrosome (0005813);plasma membrane (0005886)	Resolution of Sister Chromatid Cohesion (REACT:150425);Separation of Sister Chromatids (REACT:150471);Mitotic Prometaphase (REACT:682);Cell Cycle (REACT:115566);Mitotic M-M/G1 phases (REACT:21300)	P1	-	7.63	8.42	7.23	7.51	7.33	7.76
NM_001039535	SKA1	C18orf24	spindle and kinetochore associated complex subunit 1;spindle and KT (kinetochore) associated 1;spindle and kinetochore-associated protein 1	220134	ENSG00000154839	11975	cell division (0051301);chromosome segregation (0007059);mitotic nuclear division (0007067);regulation of microtubule polymerization or depolymerization (0031110)	microtubule binding (0008017)	condensed chromosome outer kinetochore (0000940);cytosol (0005829);spindle microtubule (0005876)	Resolution of Sister Chromatid Cohesion (REACT:150425);Separation of Sister Chromatids (REACT:150471);Mitotic Prometaphase (REACT:682);Cell Cycle (REACT:115566);Mitotic M-M/G1 phases (REACT:21300)	P1	-	7.73	8.55	7.32	7.62	7.77	7.95
NM_014264	PLK4	SAK;STK18	polo-like kinase 4;PLK-4;Snk akin kinase;serine/threonine kinase 18;serine/threonine protein kinase SAK;serine/threonine-protein kinase 18;serine/threonine-protein kinase PLK4;serine/threonine-protein kinase Sak	10733	ENSG00000142731	7962	centriole replication (0007099);de novo centriole assembly (0098535);G2/M transition of mitotic cell cycle (0000086);positive regulation of centriole replication (0046601);protein phosphorylation (0006468);trophoblast giant cell differentiation (0060707)	ATP binding (0005524);protein serine/threonine kinase activity (0004674);identical protein binding (0042802)	centriole (0005814);cytosol (0005829);deuterosome (0098536);nucleolus (0005730);cleavage furrow (0032154)	Recruitment of mitotic centrosome proteins and complexes (REACT:15296);Loss of Nlp from mitotic centrosomes (REACT:15364);Loss of proteins required for interphase microtubule organization from the centrosome (REACT:15451);Regulation of PLK1 Activity at G2/M Transition (REACT:160315);Cell Cycle (REACT:115566)	P1	-	7.73	8.44	7.43	7.56	7.81	7.94
NM_001789	CDC25A	CDC25A2	cell division cycle 25A;CDC25 isoform A1-CAG;CDC25A2-CAG isoform;M-phase inducer phosphatase 1;dual specificity phosphatase CDC25A	993	ENSG00000164045	1355	cell proliferation (0008283);cellular response to UV (0034644);DNA replication (0006260);G1/S transition of mitotic cell cycle (0000082);G2/M transition of mitotic cell cycle (0000086);mitotic nuclear division (0007067);regulation of cyclin-dependent protein serine/threonine kinase activity (0000079);peptidyl-tyrosine dephosphorylation (0035335);cell division (0051301)	protein kinase binding (0019901);protein tyrosine phosphatase activity (0004725)	cytosol (0005829);nucleoplasm (0005654)	Polo-like kinase mediated events (REACT:1006);G0 and Early G1 (REACT:111214);E2F-enabled inhibition of pre-replication complex formation (REACT:1321);Ubiquitin Mediated Degradation of Phosphorylated Cdc25A (REACT:1614);Cyclin A/B1 associated events during G2/M transition (REACT:1857);Cyclin B2 mediated events (REACT:2101);p53-Independent DNA Damage Response (REACT:2160);E2F mediated regulation of…	P1	-	7.64	8.43	7.33	7.51	7.85	8.02
NM_001001936	AFAP1L2	KIAA1914;XB130;CTB-1144G6.4	actin filament associated protein 1-like 2;AFAP1-like protein 2;actin filament-associated protein 1-like 2	84632	ENSG00000169129	13057	inflammatory response (0006954);positive regulation of epidermal growth factor receptor signaling pathway (0045742);positive regulation of interleukin-8 production (0032757);positive regulation of protein tyrosine kinase activity (0061098);positive regulation of transcription, DNA-templated (0045893);regulation of interleukin-6 production (0032675);regulation of mitotic cell cycle (0007346)	protein tyrosine kinase activator activity (0030296);SH2 domain binding (0042169);SH3 domain binding (0017124)	cytoplasm (0005737);plasma membrane (0005886)	-	P1	-	7.95	8.55	7.29	7.59	7.54	7.47
NM_015205	ATP11A	ATPIH;ATPIS;RP11-120K24.1	ATPase, class VI, type 11A;P4-ATPase flippase complex alpha subunit ATP11A;phospholipid-translocating ATPase;potential phospholipid-transporting ATPase IH;probable phospholipid-transporting ATPase IH	23250	ENSG00000068650	75050	phospholipid translocation (0045332);metabolic process (0008152);cation transmembrane transport (0098655)	ATP binding (0005524);cation-transporting ATPase activity (0019829);magnesium ion binding (0000287);phospholipid-translocating ATPase activity (0004012);protein binding (0005515)	endoplasmic reticulum (0005783);integral component of membrane (0016021);lysosomal membrane (0005765);plasma membrane (0005886);recycling endosome (0055037);early endosome (0005769)	Ion transport by P-type ATPases (REACT:25149);Transmembrane transport of small molecules (REACT:15518)	P1	-	7.94	8.5	7.35	7.73	7.29	7.7
NM_006143	GPR19	-	G protein-coupled receptor 19;GPR-NGA;probable G-protein coupled receptor 19	2842	ENSG00000183150	4476	G-protein coupled receptor signaling pathway (0007186)	G-protein coupled receptor activity (0004930)	integral component of plasma membrane (0005887)	-	P1	-	7.93	8.5	7.32	7.67	7.7	7.79
NM_057749	CCNE2	CYCE2	cyclin E2;G1/S-specific cyclin-E2	9134	ENSG00000175305	7660	cell cycle checkpoint (0000075);cell division (0051301);DNA replication initiation (0006270);G1/S transition of mitotic cell cycle (0000082);regulation of cyclin-dependent protein serine/threonine kinase activity (0000079)	cyclin-dependent protein serine/threonine kinase regulator activity (0016538);protein kinase binding (0019901)	cytosol (0005829);nucleoplasm (0005654)	G0 and Early G1 (REACT:111214);p53-Dependent G1 DNA Damage Response (REACT:1625);DNA Damage/Telomere Stress Induced Senescence (REACT:169185);Phosphorylation of proteins involved in G1/S transition by active Cyclin E:Cdk2 complexes (REACT:308);SCF(Skp2)-mediated degradation of p27/p21 (REACT:9003);Cell Cycle (REACT:115566);Cell cycle (KEGG:04110);Cellular responses to stress (REACT:120956);Measle…	P1	-	7.82	8.42	7.31	7.72	7.62	7.9
NM_024323	C19orf57	-	chromosome 19 open reading frame 57;pre-T/NK cell associated protein (3B3);pre-T/NK cell-associated protein 3B3;uncharacterized protein C19orf57	79173	ENSG00000132016	11525	multicellular organismal development (0007275)	protein binding (0005515)	cellular_component (0005575)	-	P1	-	7.8	8.67	7.19	7.5	7.58	7.78
NM_001039841	ARHGAP11B	B'-T;FAM7B1	Rho GTPase activating protein 11B;GAP (1-8);family with sequence similarity 7, member B1;rho GTPase-activating protein 11B;rho-type GTPase-activating protein 11B	89839	ENSG00000187951	-	regulation of small GTPase mediated signal transduction (0051056);small GTPase mediated signal transduction (0007264);positive regulation of GTPase activity (0043547)	GTPase activator activity (0005096)	cytosol (0005829)	Rho GTPase cycle (REACT:11051);Signal Transduction (REACT:111102)	P1	-	7.95	8.55	7.38	7.46	7.7	7.7
NM_018279	TMEM19	-	transmembrane protein 19	55266	ENSG00000139291	10107	-	-	integral component of membrane (0016021)	-	P1	-	8.44	8.74	7.29	7.65	7.61	7.52
BX102845	-	-	-	-	-	-	-	-	-	-	P1	-	8.37	8.61	7.37	7.73	7.59	7.67
NM_032328	EFCAB2	CFAP200;DRC8	EF-hand calcium binding domain 2;EF-hand calcium-binding domain-containing protein 2;dynein regulatory complex subunit 8	84288	ENSG00000203666	12248	-	calcium ion binding (0005509)	-	-	P1	-	8.47	8.51	7.35	7.48	7.47	7.53
NM_018369	DEPDC1B	BRCC3;XTP1	DEP domain containing 1B;DEP domain-containing protein 1B;HBV X-transactivated gene 8 protein;HBV XAg-transactivated protein 8;HBxAg transactivated protein 1;breast cancer cell 3	55789	ENSG00000035499	10157	regulation of small GTPase mediated signal transduction (0051056);small GTPase mediated signal transduction (0007264);cell migration (0016477);positive regulation of Wnt signaling pathway (0030177);positive regulation of GTPase activity (0043547)	GTPase activator activity (0005096)	cytosol (0005829)	Rho GTPase cycle (REACT:11051);Signal Transduction (REACT:111102)	P1	-	8.22	8.65	7.47	7.5	7.54	7.49
NM_024680	E2F8	E2F-8	E2F transcription factor 8;E2F family member 8;transcription factor E2F8	79733	ENSG00000129173	11654	cell cycle comprising mitosis without cytokinesis (0033301);chorionic trophoblast cell differentiation (0060718);hepatocyte differentiation (0070365);negative regulation of cytokinesis (0032466);negative regulation of transcription from RNA polymerase II promoter (0000122);positive regulation of DNA endoreduplication (0032877);positive regulation of transcription from RNA polymerase II promoter (…	core promoter binding (0001047);RNA polymerase II core promoter proximal region sequence-specific DNA binding (0000978);RNA polymerase II core promoter proximal region sequence-specific DNA binding transcription factor activity involved in negative regulation of transcription (0001078);transcription corepressor activity (0003714);protein binding (0005515)	nucleus (0005634);transcription factor complex (0005667)	-	P1	Yes	8.29	8.85	7.15	7.67	7.44	7.77
NM_001282291	ABCB8	EST328128;M-ABC1;MABC1	ATP-binding cassette, sub-family B (MDR/TAP), member 8;ATP-binding cassette sub-family B member 8, mitochondrial;mitochondrial ABC protein;mitochondrial ATP-binding cassette 1	11194	ENSG00000197150	5203	transmembrane transport (0055085);ATP catabolic process (0006200)	ATP binding (0005524);ATPase activity, coupled to transmembrane movement of substances (0042626)	ATP-binding cassette (ABC) transporter complex (0043190);mitochondrial inner membrane (0005743);nucleolus (0005730)	Mitochondrial ABC transporters (REACT:111108);ABC transporters (KEGG:02010);Transmembrane transport of small molecules (REACT:15518)	P1	-	8.49	8.67	7.07	7.59	7.07	7.57
NM_001080545	PPP1R1C	IPP5	protein phosphatase 1, regulatory (inhibitor) subunit 1C;PP1 inhibitor protein 5;inhibitor-5 of protein phosphatase 1;protein phosphatase 1 regulatory subunit 1A;protein phosphatase 1 regulatory subunit 1C	151242	ENSG00000150722	18170	cell cycle (0007049);cell division (0051301);positive regulation of cell growth (0030307);positive regulation of G1/S transition of mitotic cell cycle (1900087);negative regulation of protein kinase activity (0006469);intracellular signal transduction (0035556)	protein serine/threonine phosphatase inhibitor activity (0004865)	cytoplasm (0005737)	-	P1	-	8.06	9.04	7.61	7.75	7.78	7.86
NM_152524	SGOL2	SGO2;TRIPIN	shugoshin-like 2 (S. pombe);shugoshin-2;shugoshin-like 2	151246	ENSG00000163535	51867	meiotic sister chromatid cohesion, centromeric (0051754);mitotic cell cycle (0000278);cell division (0051301)	protein binding (0005515)	cytosol (0005829);mitotic cohesin complex (0030892);condensed chromosome kinetochore (0000777);nucleoplasm (0005654)	Resolution of Sister Chromatid Cohesion (REACT:150425);Separation of Sister Chromatids (REACT:150471);Mitotic Prometaphase (REACT:682);Cell Cycle (REACT:115566);Mitotic M-M/G1 phases (REACT:21300)	P1	-	8.4	9.03	7.5	7.62	7.62	7.74
NR_002734	PTTG3P	PTTG3;rcPTTG1	pituitary tumor-transforming 3, pseudogene	26255	ENSG00000213005	-	chromosome organization (0051276)	SH3 domain binding (0017124)	nucleus (0005634);cytoplasm (0005737)	-	P1	-	8.14	8.6	7.66	7.56	7.86	7.65
AK131472	-	-	-	-	-	-	-	-	-	-	P1	-	7.93	8.64	7.53	7.67	7.96	7.85
NM_014503	UTP20	DRIM	UTP20, small subunit (SSU) processome component, homolog (yeast);NNP73;down regulated in metastasis;down-regulated in metastasis protein;novel nucleolar protein 73;small subunit processome component 20 homolog	27340	ENSG00000120800	38373	endonucleolytic cleavage in 5'-ETS of tricistronic rRNA transcript (SSU-rRNA, 5.8S rRNA, LSU-rRNA) (0000480);endonucleolytic cleavage in ITS1 to separate SSU-rRNA from 5.8S rRNA and LSU-rRNA from tricistronic rRNA transcript (SSU-rRNA, 5.8S rRNA, LSU-rRNA) (0000447);endonucleolytic cleavage to generate mature 5'-end of SSU-rRNA from (SSU-rRNA, 5.8S rRNA, LSU-rRNA) (0000472);negative regulation of…	poly(A) RNA binding (0044822);protein binding (0005515)	90S preribosome (0030686);cytoplasm (0005737);nucleolus (0005730);nucleoplasm (0005654);preribosome, small subunit precursor (0030688);small-subunit processome (0032040)	-	P1	-	7.96	8.75	7.65	7.7	7.92	8.04
BC066989	-	-	-	-	-	-	-	-	-	-	P1	-	7.36	7.38	6.16	6.4	6.27	6.48
AK022088	-	-	-	-	-	-	-	-	-	-	P1	-	7.28	7.45	6.28	6.57	6.3	6.46
NM_152219	GJD3	CX31.9;Cx30.2;GJA11;GJC1	gap junction protein, delta 3, 31.9kDa;connexin 31.9;connexin-31.9;gap junction alpha-11 protein;gap junction chi-1 protein;gap junction delta-3 protein	125111	-	17530	cell communication (0007154);gap junction assembly (0016264);response to glucose (0009749);ion transmembrane transport (0034220)	ion channel activity (0005216);gap junction channel activity (0005243);protein binding (0005515)	cell surface (0009986);connexon complex (0005922);integral component of plasma membrane (0005887)	Gap junction assembly (REACT:9509);Membrane Trafficking (REACT:11123)	P1	-	7.31	7.38	6.32	6.66	6.49	6.57
NM_152709	STOX1	C10orf24;PEE4;RP11-314J18.7	storkhead box 1;storkhead-box protein 1;winged-helix domain-containing protein	219736	ENSG00000165730	17649	-	DNA binding (0003677)	cytoplasm (0005737);nucleolus (0005730);nucleoplasm (0005654)	-	P1	-	7.47	7.54	6.43	6.63	6.56	6.56
NM_004056	CA8	CA-VIII;CALS;CAMRQ3;CARP	carbonic anhydrase VIII;CA-related protein;carbonate dehydratase;carbonic anhydrase-like sequence;carbonic anhydrase-related protein	767	-	20861	one-carbon metabolic process (0006730);phosphatidylinositol-mediated signaling (0048015)	carbonate dehydratase activity (0004089);zinc ion binding (0008270)	cytoplasm (0005737)	Nitrogen metabolism (KEGG:00910)	P1	-	7.03	7.8	6.14	6.66	6.68	6.78
ENST00000578803	-	-	-	-	-	-	-	-	-	-	P1	-	7.14	7.64	6.34	6.47	6.8	6.78
NM_015896	ZMYND10	BLU;CILD22;FLU;LUCA12.4	zinc finger, MYND-type containing 10;protein BLu;zinc finger MYND domain-containing protein 10;zinc finger, MYND domain containing 10	51364	ENSG00000004838	9293	inner dynein arm assembly (0036159);motile cilium assembly (0044458);outer dynein arm assembly (0036158)	metal ion binding (0046872);protein binding (0005515)	centriolar satellite (0034451)	-	P1	-	7.02	7.63	6.4	6.45	6.63	6.7
NM_016619	PLAC8	C15;DGIC;onzin;BM-004	placenta-specific 8;down-regulated in gastrointestinal cancer protein;placenta-specific gene 8 protein	51316	ENSG00000145287	32328	brown fat cell differentiation (0050873);defense response to bacterium (0042742);negative regulation of apoptotic process (0043066);negative regulation of multicellular organism growth (0040015);positive regulation of cell proliferation (0008284);positive regulation of transcription from RNA polymerase II promoter (0045944);response to cold (0009409)	chromatin binding (0003682)	-	-	P1	-	6.75	7.43	6.41	6.6	6.33	6.53
NM_207361	FREM2	-	FRAS1 related extracellular matrix protein 2;ECM3 homolog;FRAS1-related extracellular matrix protein 2	341640	ENSG00000150893	18454	cell communication (0007154);homophilic cell adhesion via plasma membrane adhesion molecules (0007156);inner ear development (0048839);morphogenesis of an epithelium (0002009)	calcium ion binding (0005509)	basement membrane (0005604);extracellular vesicular exosome (0070062);integral component of membrane (0016021);plasma membrane (0005886)	-	P1	-	6.89	7.45	6.3	6.56	6.44	6.54
NM_198992	SYT10	-	synaptotagmin X;synaptotagmin 10;synaptotagmin-10;sytX	341359	-	10303	regulation of calcium ion-dependent exocytosis (0017158);transport (0006810)	metal ion binding (0046872);transporter activity (0005215);protein homodimerization activity (0042803);protein heterodimerization activity (0046982)	cell junction (0030054);integral component of membrane (0016021);synaptic vesicle membrane (0030672)	-	P1	-	6.97	7.49	6.12	6.47	6.58	6.65
A_19_P00803499	-	-	-	-	-	-	-	-	-	-	P1	-	7.18	7.5	6.38	6.58	6.54	6.61
NR_027157	TMPO-AS1	-	TMPO antisense RNA 1	100128191	ENSG00000257167	-	-	-	-	-	P1	-	7.03	7.53	6.41	6.6	6.46	6.63
NM_005862	STAG1	SA1;SCC3A	stromal antigen 1;SCC3 homolog 1;cohesin subunit SA-1;nuclear protein stromal antigen 1	10274	ENSG00000118007	21191	chromosome segregation (0007059);mitotic nuclear division (0007067);cell division (0051301)	chromatin binding (0003682);protein binding (0005515)	cell junction (0030054);chromatin (0000785);chromosome, centromeric region (0000775);cytosol (0005829);nucleoplasm (0005654)	Establishment of Sister Chromatid Cohesion (REACT:150266);Cohesin Loading onto Chromatin (REACT:150421);Resolution of Sister Chromatid Cohesion (REACT:150425);Separation of Sister Chromatids (REACT:150471);Meiotic synapsis (REACT:75792);Cell cycle (KEGG:04110);Cell Cycle (REACT:115566);Mitotic M-M/G1 phases (REACT:21300);Mus musculus biological processes (REACT:200794)	P1	-	7.42	7.81	6.91	7.08	6.62	7.11
NR_040001	LINC01116	-	long intergenic non-protein coding RNA 1116	375295	-	-	-	-	-	-	P1	-	7.48	7.78	6.73	6.93	6.82	6.9
NR_026583	RACGAP1P	FKSG42	Rac GTPase activating protein 1 pseudogene	83956	-	-	-	-	-	-	P1	-	7.21	7.84	6.77	6.9	6.79	7.05
NM_000059	BRCA2	BRCC2;BROVCA2;FACD;FAD;FAD1;FANCD;FANCD1;GLM3;PNCA2;XRCC11;RP11-298P3.4	breast cancer 2, early onset;BRCA1/BRCA2-containing complex, subunit 2;Fanconi anemia group D1 protein;breast and ovarian cancer susceptibility gene, early onset;breast cancer 2 tumor suppressor;breast cancer type 2 susceptibility protein	675	ENSG00000139618	41	brain development (0007420);cell aging (0007569);centrosome duplication (0051298);cytokinesis (0000910);DNA damage response, signal transduction by p53 class mediator resulting in transcription of p21 class mediator (0006978);double-strand break repair via homologous recombination (0000724);female gonad development (0008585);hemopoiesis (0030097);histone H3 acetylation (0043966);histone H4 acetyl…	gamma-tubulin binding (0043015);H3 histone acetyltransferase activity (0010484);H4 histone acetyltransferase activity (0010485);protease binding (0002020);single-stranded DNA binding (0003697)	BRCA2-MAGE-D1 complex (0033593);centrosome (0005813);nucleoplasm (0005654);secretory granule (0030141)	Fanconi Anemia pathway (REACT:18410);Meiotic recombination (REACT:27271);Presynaptic phase of homologous DNA pairing and strand exchange (REACT:408);Cell Cycle (REACT:115566);DNA Repair (REACT:216);Homologous recombination (KEGG:03440);Mus musculus biological processes (REACT:200794);Pancreatic cancer (KEGG:05212);Pathways in cancer (KEGG:05200)	P1	-	7.1	7.6	6.56	6.76	6.79	7.03
NR_046089	LINC00992	-	long intergenic non-protein coding RNA 992	728342	-	-	-	-	-	-	P1	-	7.4	7.59	6.57	6.64	7.03	6.82
A_24_P315444	-	-	-	-	-	-	-	-	-	-	P1	-	7.27	7.63	6.35	6.63	6.55	6.81
NR_103734	LINC00342	NCRNA00342	long intergenic non-protein coding RNA 342	150759	-	-	-	-	-	-	P1	-	7.22	7.73	6.4	6.71	6.59	6.8
NM_199285	PRR19	-	proline rich 19;proline-rich protein 19	284338	ENSG00000188368	85197	-	-	-	-	P1	-	7.31	7.78	6.58	6.84	6.67	6.81
NM_014829	DDX46	PRPF5;Prp5	DEAD (Asp-Glu-Ala-Asp) box polypeptide 46;DEAD box protein 46;PRP5 homolog;Prp5-like DEAD-box protein;RNA helicase;probable ATP-dependent RNA helicase DDX46	9879	ENSG00000145833	5430	mRNA processing (0006397);RNA splicing (0008380);ATP catabolic process (0006200)	ATP binding (0005524);ATP-dependent helicase activity (0008026);poly(A) RNA binding (0044822)	nucleolus (0005730);Cajal body (0015030);nuclear speck (0016607)	Spliceosome (KEGG:03040)	P1	-	7.5	7.65	6.47	6.92	6.65	6.74
NM_182920	ADAMTS9	-	ADAM metallopeptidase with thrombospondin type 1 motif, 9;A disintegrin and metalloproteinase with thrombospondin motifs 9;ADAM-TS 9;ADAM-TS9;ADAMTS-9;a disintegrin-like and metalloprotease (reprolysin type) with thrombospondin type 1 motif, 9	56999	ENSG00000163638	18821	glycoprotein catabolic process (0006516);multicellular organismal development (0007275);positive regulation of melanocyte differentiation (0045636);protein transport (0015031);proteolysis (0006508);vesicle-mediated transport (0016192)	metalloendopeptidase activity (0004222);zinc ion binding (0008270)	endoplasmic reticulum (0005783);extracellular space (0005615);proteinaceous extracellular matrix (0005578)	Degradation of the extracellular matrix (REACT:118572);O-glycosylation of TSR domain-containing proteins (REACT:200626);Extracellular matrix organization (REACT:118779);Metabolism of proteins (REACT:17015)	P1	-	7.49	8.45	6.07	6.49	6.2	6.53
NM_001075	UGT2B10	UDPGT2B10	UDP glucuronosyltransferase 2 family, polypeptide B10;UDP-glucuronosyltransferase 2B10;UDPGT 2B10	7365	-	117389	lipid metabolic process (0006629);flavonoid biosynthetic process (0009813);cellular response to hormone stimulus (0032870);flavonoid glucuronidation (0052696)	glucuronosyltransferase activity (0015020)	integral component of membrane (0016021);endoplasmic reticulum membrane (0005789)	Glucuronidation (REACT:6784);Ascorbate and aldarate metabolism (KEGG:00053);Drug metabolism - cytochrome P450 (KEGG:00982);Drug metabolism - other enzymes (KEGG:00983);Metabolic pathways (KEGG:01100);Metabolism (REACT:111217);Metabolism of xenobiotics by cytochrome P450 (KEGG:00980);Other types of O-glycan biosynthesis (KEGG:00514);Pentose and glucuronate interconversions (KEGG:00040);Porphyrin a…	P1	-	7.06	8.58	6.43	6.47	6.6	6.56
NM_001159	AOX1	AO;AOH1	aldehyde oxidase 1;aldehyde oxidase;azaheterocycle hydroxylase	316	ENSG00000138356	68165	inflammatory response (0006954);reactive oxygen species metabolic process (0072593);vitamin B6 metabolic process (0042816);oxidation-reduction process (0055114)	2 iron, 2 sulfur cluster binding (0051537);aldehyde oxidase activity (0004031);electron carrier activity (0009055);flavin adenine dinucleotide binding (0050660);iron ion binding (0005506);molybdopterin cofactor binding (0043546);NAD binding (0051287);UDP-N-acetylmuramate dehydrogenase activity (0008762);xanthine dehydrogenase activity (0004854)	cytosol (0005829);extracellular vesicular exosome (0070062)	Vitamins B6 activation to pyridoxal phosphate (REACT:25012);Disease (REACT:116125);Drug metabolism - cytochrome P450 (KEGG:00982);Metabolic pathways (KEGG:01100);Metabolism (REACT:111217);Nicotinate and nicotinamide metabolism (KEGG:00760);Tryptophan metabolism (KEGG:00380);Tyrosine metabolism (KEGG:00350);Valine, leucine and isoleucine degradation (KEGG:00280);Vitamin B6 metabolism (KEGG:00750)	P1	-	8.29	8.54	6.66	6.57	6.72	6.39
NM_017878	HRASLS2	PLA1/2-2	HRAS-like suppressor 2	54979	ENSG00000133328	49513	lipid catabolic process (0016042)	hydrolase activity (0016787);transferase activity, transferring acyl groups (0016746)	cytoplasm (0005737);integral component of membrane (0016021)	-	P1	-	7.79	8.06	6.48	6.92	6.46	6.8
NM_006681	NMU	-	neuromedin U;neuromedin-U;prepro-NMU	10874	ENSG00000109255	4863	eating behavior (0042755);gastric acid secretion (0001696);neuropeptide signaling pathway (0007218);photoperiodism (0009648);positive regulation of hormone secretion (0046887);positive regulation of smooth muscle contraction (0045987);positive regulation of synaptic transmission (0050806);sensory perception of pain (0019233)	neuromedin U receptor binding (0042922)	extracellular region (0005576);terminal bouton (0043195)	Peptide ligand-binding receptors (REACT:14819);G alpha (q) signalling events (REACT:18283);G alpha (i) signalling events (REACT:19231);Neuroactive ligand-receptor interaction (KEGG:04080);Signal Transduction (REACT:111102)	P1	-	7.64	8.24	6.6	6.78	6.75	6.79
NM_003276	TMPO	CMD1T;LAP2;LEMD4;PRO0868;TP	thymopoietin;LEM domain containing 4;TP alpha;TP beta/gamma;lamina-associated polypeptide 2;thymopoietin-related peptide isoform alpha;thymopoietin-related peptide isoforms beta/gamma	7112	ENSG00000120802	31144	regulation of transcription, DNA-templated (0006355)	DNA binding (0003677);lamin binding (0005521)	chromatin (0000785);nuclear inner membrane (0005637);cytoplasm (0005737);integral component of membrane (0016021)	Initiation of Nuclear Envelope Reformation (REACT:160242);Clearance of Nuclear Envelope Membranes from Chromatin (REACT:160251);Depolymerisation of the Nuclear Lamina (REACT:200828);Cell Cycle (REACT:115566);Mitotic M-M/G1 phases (REACT:21300)	P1	-	7.69	8.4	6.99	7.27	7.13	7.39
NM_022912	REEP1	C2orf23;HMN5B;SPG31	receptor accessory protein 1;receptor expression-enhancing protein 1	65055	ENSG00000068615	41504	cell death (0008219);endoplasmic reticulum tubular network organization (0071786);protein insertion into membrane (0051205);regulation of intracellular transport (0032386)	microtubule binding (0008017);olfactory receptor binding (0031849)	endoplasmic reticulum membrane (0005789);integral component of membrane (0016021);mitochondrial membrane (0031966)	-	P1	-	7.72	8.38	7.19	7.23	7.35	7.3
NM_001735	C5	C5D;C5a;C5b;CPAMD4;ECLZB	complement component 5;C3 and PZP-like alpha-2-macroglobulin domain-containing protein 4;C5a anaphylatoxin;anaphylatoxin C5a analog;complement C5;prepro-C5	727	ENSG00000106804	20412	activation of MAPK activity (0000187);cell chemotaxis (0060326);cellular calcium ion homeostasis (0006874);complement activation, alternative pathway (0006957);complement activation, classical pathway (0006958);cytolysis (0019835);G-protein coupled receptor signaling pathway (0007186);glucose homeostasis (0042593);in utero embryonic development (0001701);leukocyte migration involved in inflammato…	chemokine activity (0008009);endopeptidase inhibitor activity (0004866);C5a anaphylatoxin chemotactic receptor binding (0031714)	extracellular space (0005615);extracellular vesicular exosome (0070062);membrane attack complex (0005579)	Regulation of Complement cascade (REACT:118707);Peptide ligand-binding receptors (REACT:14819);G alpha (i) signalling events (REACT:19231);Activation of C3 and C5 (REACT:7972);Terminal pathway of complement (REACT:8028);Complement and coagulation cascades (KEGG:04610);Immune System (REACT:6900);Prion diseases (KEGG:05020);Signal Transduction (REACT:111102);Staphylococcus aureus infection (KEGG:05…	P1	-	7.88	8.17	7.19	7.15	7.45	7.41
NM_198828	MAST4	-	microtubule associated serine/threonine kinase family member 4;microtubule-associated serine/threonine-protein kinase 4	375449	ENSG00000069020	42094	protein phosphorylation (0006468)	ATP binding (0005524);magnesium ion binding (0000287);protein serine/threonine kinase activity (0004674)	cytoplasm (0005737)	-	P1	-	7.7	8.15	7.14	7.08	7.21	7.28
NM_017945	SLC35A5	UNQ164/PRO190	solute carrier family 35, member A5;probable UDP-sugar transporter protein SLC35A5	55032	-	9930	nucleotide-sugar transport (0015780);carbohydrate transport (0008643);proton transport (0015992);nucleotide transmembrane transport (1901679)	nucleotide-sugar transmembrane transporter activity (0005338);sugar:proton symporter activity (0005351)	Golgi membrane (0000139);integral component of membrane (0016021)	-	P1	-	7.78	7.74	6.36	7.18	7.09	7.19
NM_194313	KIF24	C9orf48;bA571F15.4;RP11-571F15.7	kinesin family member 24;kinesin-like protein KIF24	347240	ENSG00000186638	52346	ATP catabolic process (0006200);cilium assembly (0042384);microtubule depolymerization (0007019);microtubule-based movement (0007018)	ATP binding (0005524);ATPase activity (0016887);microtubule motor activity (0003777);microtubule binding (0008017)	centriole (0005814);kinesin complex (0005871);microtubule (0005874)	-	P1	-	7.5	8.14	6.75	7.23	6.95	7.39
NM_002497	NEK2	HsPK21;NEK2A;NLK1;PPP1R111;RP67	NIMA-related kinase 2;NIMA (never in mitosis gene a)-related kinase 2;nimA-like protein kinase 1;nimA-related protein kinase 2;protein phosphatase 1, regulatory subunit 111;serine/threonine-protein kinase Nek2	4751	ENSG00000117650	74441	blastocyst development (0001824);centrosome separation (0051299);G2/M transition of mitotic cell cycle (0000086);meiotic nuclear division (0007126);mitotic sister chromatid segregation (0000070);negative regulation of centriole-centriole cohesion (1903126);negative regulation of DNA binding (0043392);protein autophosphorylation (0046777);regulation of attachment of spindle microtubules to kinetoc…	ATP binding (0005524);metal ion binding (0046872);protein phosphatase binding (0019903);protein serine/threonine kinase activity (0004674)	centrosome (0005813);condensed nuclear chromosome (0000794);cytosol (0005829);intercellular bridge (0045171);microtubule (0005874);midbody (0030496);spindle pole (0000922);condensed chromosome kinetochore (0000777);nucleolus (0005730)	Recruitment of mitotic centrosome proteins and complexes (REACT:15296);Loss of Nlp from mitotic centrosomes (REACT:15364);Loss of proteins required for interphase microtubule organization from the centrosome (REACT:15451);Regulation of PLK1 Activity at G2/M Transition (REACT:160315);APC-Cdc20 mediated degradation of Nek2A (REACT:8017);Cell Cycle (REACT:115566)	P1	-	7.5	7.97	6.95	7.16	7.01	7.21
NM_003916	AP1S2	MRX59;MRXS21;MRXS5;MRXSF;PGS;SIGMA1B;DC22	adaptor-related protein complex 1, sigma 2 subunit;AP-1 complex subunit sigma-2;adapter-related protein complex 1 sigma-1B subunit;adaptor protein complex AP-1 sigma-1B subunit;adaptor-related protein complex 1 subunit sigma-1B;clathrin adaptor complex AP1 sigma 1B subunit;clathrin assembly protein complex 1 sigma-1B small chain;golgi adaptor HA1/AP1 adaptin sigma-1B subunit;sigma1B-adaptin	8905	ENSG00000182287	2908	antigen processing and presentation of exogenous peptide antigen via MHC class II (0019886);intracellular protein transport (0006886);membrane organization (0061024);post-Golgi vesicle-mediated transport (0006892);regulation of defense response to virus by virus (0050690);viral process (0016032)	protein transporter activity (0008565)	AP-type membrane coat adaptor complex (0030119);coated pit (0005905);cytoplasmic vesicle membrane (0030659);cytosol (0005829);Golgi membrane (0000139);lysosomal membrane (0005765);trans-Golgi network membrane (0032588)	Nef mediated downregulation of MHC class I complex cell surface expression (REACT:11103);MHC class II antigen presentation (REACT:121399);Lysosome Vesicle Biogenesis (REACT:19287);Golgi Associated Vesicle Biogenesis (REACT:19400);Disease (REACT:116125);Immune System (REACT:6900);Lysosome (KEGG:04142);Membrane Trafficking (REACT:11123)	P1	-	7.52	7.84	6.78	7.09	7.11	7.17
ENST00000517910	-	-	-	-	-	-	-	-	-	-	P1	-	7.6	7.83	6.78	7	7.06	7.22
XR_109916	LOC100506036	-	uncharacterized LOC100506036	100506036	-	-	-	-	-	-	P1	-	7.87	8.18	6.77	7.14	7.04	7.19
NM_031217	KIF18A	MS-KIF18A;PPP1R99;OK/SW-cl.108	kinesin family member 18A;kinesin-like protein KIF18A;protein phosphatase 1, regulatory subunit 99	81930	ENSG00000121621	41820	antigen processing and presentation of exogenous peptide antigen via MHC class II (0019886);ATP catabolic process (0006200);blood coagulation (0007596);microtubule depolymerization (0007019);microtubule-based movement (0007018);mitotic metaphase plate congression (0007080);protein transport (0015031)	actin binding (0003779);ATP binding (0005524);microtubule plus-end binding (0051010);plus-end-directed microtubule motor activity (0008574);tubulin-dependent ATPase activity (0070463);ubiquitin binding (0043130)	caveola (0005901);cytosol (0005829);kinesin complex (0005871);kinetochore microtubule (0005828);nucleus (0005634);ruffle (0001726);microtubule organizing center (0005815)	MHC class II antigen presentation (REACT:121399);Resolution of Sister Chromatid Cohesion (REACT:150425);Separation of Sister Chromatids (REACT:150471);Kinesins (REACT:25201);Mitotic Prometaphase (REACT:682);Cell Cycle (REACT:115566);Hemostasis (REACT:604);Immune System (REACT:6900);Mitotic M-M/G1 phases (REACT:21300)	P1	-	7.8	8.25	6.84	7.18	7.03	7.14
NM_001761	CCNF	FBX1;FBXO1	cyclin F;F-box only protein 1;G2/mitotic-specific cyclin-F;cyclin-F	899	ENSG00000162063	1335	mitotic nuclear division (0007067);negative regulation of centrosome duplication (0010826);placenta development (0001890);protein ubiquitination (0016567);re-entry into mitotic cell cycle (0000320);SCF-dependent proteasomal ubiquitin-dependent protein catabolic process (0031146);cell division (0051301)	protein binding (0005515)	centriole (0005814);nucleus (0005634);SCF ubiquitin ligase complex (0019005)	-	P1	-	7.58	7.95	6.63	6.98	6.64	7.08
NM_001010919	FAM26F	C6orf187;dJ93H18.5;RP1-93H18.5	family with sequence similarity 26, member F;protein FAM26F	441168	ENSG00000188820	25235	cation transmembrane transport (0098655)	cation channel activity (0005261)	integral component of plasma membrane (0005887)	-	P1	-	7.73	7.92	6.65	7.05	6.8	7.04
NM_001969	EIF5	EIF-5;EIF-5A	eukaryotic translation initiation factor 5	1983	ENSG00000100664	49610	GTP catabolic process (0006184);regulation of translational initiation (0006446);translational initiation (0006413)	GTP binding (0005525);GTPase activity (0003924);poly(A) RNA binding (0044822);translation initiation factor activity (0003743)	cytosol (0005829);plasma membrane (0005886)	GTP hydrolysis and joining of the 60S ribosomal subunit (REACT:2085);Ribosomal scanning and start codon recognition (REACT:931);Gene Expression (REACT:71);Metabolism of proteins (REACT:17015);RNA transport (KEGG:03013)	P1	-	7.78	7.89	6.7	6.95	6.82	6.96
NM_153336	PSTK	C10orf89	phosphoseryl-tRNA kinase;L-seryl-tRNA(Sec) kinase;O-phosphoseryl-tRNA(Sec) kinase	118672	ENSG00000179988	45167	selenocysteine incorporation (0001514);selenocysteinyl-tRNA(Sec) biosynthetic process (0097056);phosphorylation (0016310)	ATP binding (0005524);kinase activity (0016301);tRNA binding (0000049)	mitochondrion (0005739)	Aminoacyl-tRNA biosynthesis (KEGG:00970);Selenocompound metabolism (KEGG:00450)	P1	-	7.92	7.93	6.86	6.89	6.86	6.97
XR_244249	LOC101929547	-	uncharacterized LOC101929547	101929547	-	-	-	-	-	-	P1	-	7.85	7.9	6.77	7.14	6.87	7.26
NM_019605	SERTAD4	DJ667H12.2	SERTA domain containing 4;SERTA domain-containing protein 4	56256	-	10483	-	-	nucleus (0005634)	-	P1	-	7.78	7.96	6.99	7.17	6.93	7.04
NM_080737	SYTL4	SLP4;RP11-524D16__A.2	synaptotagmin-like 4;exophilin-2;granuphilin-a;synaptotagmin-like protein 4	94121	ENSG00000102362	8454	exocytosis (0006887);intracellular protein transport (0006886);multivesicular body sorting pathway (0071985);negative regulation of insulin secretion (0046676);positive regulation of exocytosis (0045921);positive regulation of protein secretion (0050714)	neurexin family protein binding (0042043);phospholipid binding (0005543);transporter activity (0005215);zinc ion binding (0008270);Rab GTPase binding (0017137)	centrosome (0005813);endosome (0005768);extrinsic component of membrane (0019898);plasma membrane (0005886);secretory granule (0030141);synaptic vesicle (0008021);nucleoplasm (0005654);transport vesicle membrane (0030658)	-	P1	-	7.56	9.16	7.11	7.15	7.67	7.68
NM_004972	JAK2	JTK10;THCYT3	Janus kinase 2;JAK-2;Janus kinase 2 (a protein tyrosine kinase);tyrosine-protein kinase JAK2	3717	ENSG00000096968	21033	actin filament polymerization (0030041);activation of cysteine-type endopeptidase activity involved in apoptotic signaling pathway (0097296);activation of JAK2 kinase activity (0042977);activation of MAPKK activity (0000186);axon regeneration (0031103);blood coagulation (0007596);erythrocyte differentiation (0030218);extrinsic apoptotic signaling pathway (0097191);G-protein coupled receptor signa…	ATP binding (0005524);growth hormone receptor binding (0005131);heme binding (0020037);histone binding (0042393);histone kinase activity (H3-Y41 specific) (0035401);interleukin-12 receptor binding (0005143);non-membrane spanning protein tyrosine kinase activity (0004715);protein kinase binding (0019901);SH2 domain binding (0042169);protein C-terminus binding (0008022);type 1 angiotensin receptor …	caveola (0005901);cytoskeleton (0005856);cytosol (0005829);endosome lumen (0031904);nuclear matrix (0016363);extrinsic component of cytoplasmic side of plasma membrane (0031234)	Signaling by SCF-KIT (REACT:111040);Growth hormone receptor signaling (REACT:111133);Prolactin receptor signaling (REACT:115697);ERK2 activation (REACT:1183);ERK1 activation (REACT:1391);Signaling by Leptin (REACT:169118);GPVI-mediated activation cascade (REACT:1695);G beta:gamma signalling through PI3Kgamma (REACT:19290);RMTs methylate histone arginines (REACT:228108);Interleukin-3, 5 and GM-CSF…	P1	-	7.8	9.5	7.26	7.36	7.81	7.69
NM_005627	SGK1	SGK;RP1-188K17.1	serum/glucocorticoid regulated kinase 1;Sgk1 variant i3;serine/threonine protein kinase SGK;serine/threonine-protein kinase Sgk1;serum/glucocorticoid-regulated kinase 1	6446	ENSG00000118515	48364	apoptotic process (0006915);cellular response to DNA damage stimulus (0006974);ion transmembrane transport (0034220);long-term memory (0007616);positive regulation of transporter activity (0032411);protein phosphorylation (0006468);regulation of apoptotic process (0042981);regulation of blood pressure (0008217);regulation of catalytic activity (0050790);regulation of cell growth (0001558);regulat…	ATP binding (0005524);calcium channel regulator activity (0005246);chloride channel regulator activity (0017081);potassium channel regulator activity (0015459);protein serine/threonine kinase activity (0004674);protein serine/threonine/tyrosine kinase activity (0004712);sodium channel regulator activity (0017080);phosphatidylinositol binding (0035091)	cytosol (0005829);mitochondrion (0005739);plasma membrane (0005886);nucleoplasm (0005654);endoplasmic reticulum membrane (0005789)	Stimuli-sensing channels (REACT:160189);Aldosterone-regulated sodium reabsorption (KEGG:04960);Transmembrane transport of small molecules (REACT:15518)	P1	-	7.9	9.98	6.77	7.15	7.77	7.96
NM_020975	RET	CDHF12;CDHR16;HSCR1;MEN2A;MEN2B;MTC1;PTC;RET-ELE1;RET51	ret proto-oncogene;RET transforming sequence;cadherin family member 12;cadherin-related family member 16;hydroxyaryl-protein kinase;proto-oncogene c-Ret;proto-oncogene tyrosine-protein kinase receptor Ret;receptor tyrosine kinase;ret proto-oncogene (multiple endocrine neoplasia and medullary thyroid carcinoma 1, Hirschsprung disease)	5979	ENSG00000165731	7517	activation of cysteine-type endopeptidase activity involved in apoptotic process (0006919);cellular response to retinoic acid (0071300);embryonic epithelial tube formation (0001838);enteric nervous system development (0048484);homophilic cell adhesion via plasma membrane adhesion molecules (0007156);innervation (0060384);lymphocyte migration into lymphoid organs (0097021);MAPK cascade (0000165);m…	ATP binding (0005524);calcium ion binding (0005509);transmembrane receptor protein tyrosine kinase activity (0004714);protein binding (0005515)	endosome membrane (0010008);integral component of plasma membrane (0005887);membrane raft (0045121);receptor complex (0043235)	Endocytosis (KEGG:04144);Pathways in cancer (KEGG:05200);Thyroid cancer (KEGG:05216)	P1	-	8.18	9.91	6.67	6.8	7.52	7.54
NM_175874	C12orf60	-	chromosome 12 open reading frame 60;uncharacterized protein C12orf60	144608	-	52193	-	-	-	-	P1	-	6.75	8.31	6.16	6.29	7.01	6.97
ENST00000451368	-	-	-	-	-	-	-	-	-	-	P1	-	7.03	8.7	6.5	6.33	7.28	7.08
NM_005856	RAMP3	-	receptor (G protein-coupled) activity modifying protein 3;CRLR activity-modifying protein 3;calcitonin receptor-like receptor activity modifying protein 3;calcitonin-receptor-like receptor activity-modifying protein 3;receptor (calcitonin) activity modifying protein 3;receptor activity modifying protein 3;receptor activity-modifying protein 3;receptor-activity-modifying protein 3	10268	ENSG00000122679	4276	calcium ion transport (0006816);cellular response to estradiol stimulus (0071392);G-protein coupled receptor signaling pathway involved in heart process (0086103);intracellular protein transport (0006886);negative regulation of transcription, DNA-templated (0045892);positive regulation of establishment of protein localization to plasma membrane (0090004);positive regulation of receptor recycling …	coreceptor activity (0015026);protein transporter activity (0008565);protein binding (0005515)	cell surface (0009986);integral component of plasma membrane (0005887);lysosome (0005764);receptor complex (0043235)	Calcitonin-like ligand receptors (REACT:18290);G alpha (s) signalling events (REACT:19327);Signal Transduction (REACT:111102);Vascular smooth muscle contraction (KEGG:04270)	P1	-	7.14	8.88	6.4	6.18	7.28	7.3
NM_005252	FOS	AP-1;C-FOS;p55	FBJ murine osteosarcoma viral oncogene homolog;FBJ murine osteosarcoma viral (v-fos) oncogene homolog (oncogene FOS);G0/G1 switch regulatory protein 7;activator protein 1;cellular oncogene c-fos;proto-oncogene c-Fos	2353	ENSG00000170345	3844	aging (0007568);cellular response to calcium ion (0071277);cellular response to extracellular stimulus (0031668);cellular response to hormone stimulus (0032870);cellular response to reactive oxygen species (0034614);conditioned taste aversion (0001661);DNA methylation (0006306);Fc-epsilon receptor signaling pathway (0038095);female pregnancy (0007565);inflammatory response (0006954);innate immune…	double-stranded DNA binding (0003690);R-SMAD binding (0070412);RNA polymerase II core promoter sequence-specific DNA binding (0000979);sequence-specific DNA binding transcription factor activity (0003700);transcription factor binding (0008134)	endoplasmic reticulum (0005783);membrane (0016020);neuron projection (0043005);nucleoplasm (0005654);transcription factor complex (0005667);cytosol (0005829)	FCERI mediated MAPK activation (REACT:163701);Senescence-Associated Secretory Phenotype (SASP) (REACT:169168);Oxidative Stress Induced Senescence (REACT:169436);Activation of the AP-1 family of transcription factors (REACT:21326);B cell receptor signaling pathway (KEGG:04662);Cellular responses to stress (REACT:120956);Chagas disease (American trypanosomiasis) (KEGG:05142);Colorectal cancer (KEGG…	P1	Yes	7.43	9.03	6.38	6.8	7.29	7.86
NM_002033	FUT4	CD15;ELFT;FCT3A;FUC-TIV;FUTIV;LeX;SSEA-1	fucosyltransferase 4 (alpha (1,3) fucosyltransferase, myeloid-specific);ELAM ligand fucosyltransferase;ELAM-1 ligand fucosyltransferase;Lewis X;alpha-(1,3)-fucosyltransferase 4;fucT-IV;fucosyltransferase IV;galactoside 3-L-fucosyltransferase;stage-specific embryonic antigen 1	2526	ENSG00000196371	1538	fucosylation (0036065);L-fucose catabolic process (0042355);protein glycosylation (0006486)	alpha-(1->3)-fucosyltransferase activity (0046920)	cell periphery (0071944);cell surface (0009986);integral component of membrane (0016021);Golgi cisterna membrane (0032580)	Glycosphingolipid biosynthesis - lacto and neolacto series (KEGG:00601);Metabolic pathways (KEGG:01100);Other types of O-glycan biosynthesis (KEGG:00514)	P1	-	7.36	8.46	6.88	6.94	7.31	7.07
NM_000517	HBA2	HBA-T2;HBH	hemoglobin, alpha 2;alpha globin;alpha-2 globin;alpha-globin;hemoglobin alpha chain;hemoglobin subunit alpha	3040	ENSG00000188536	469	bicarbonate transport (0015701);hydrogen peroxide catabolic process (0042744);oxidation-reduction process (0055114);oxygen transport (0015671);positive regulation of cell death (0010942);protein heterooligomerization (0051291);small molecule metabolic process (0044281)	heme binding (0020037);iron ion binding (0005506);oxygen binding (0019825);oxygen transporter activity (0005344);peroxidase activity (0004601);haptoglobin binding (0031720)	blood microparticle (0072562);cytosolic small ribosomal subunit (0022627);endocytic vesicle lumen (0071682);extracellular vesicular exosome (0070062);haptoglobin-hemoglobin complex (0031838);hemoglobin complex (0005833);membrane (0016020)	Erythrocytes take up carbon dioxide and release oxygen (REACT:121329);Erythrocytes take up oxygen and release carbon dioxide (REACT:121380);Scavenging of heme from plasma (REACT:160163);African trypanosomiasis (KEGG:05143);Binding and Uptake of Ligands by Scavenger Receptors (REACT:160300);Malaria (KEGG:05144);Metabolism (REACT:111217)	P1	-	7.07	8.37	6.56	6.74	7.16	7.24
NM_001076	UGT2B15	HLUG4;UDPGT 2B8;UDPGT2B15;UDPGTH3;UGT2B8	UDP glucuronosyltransferase 2 family, polypeptide B15;UDP glycosyltransferase 2B15;UDP-glucuronosyltransferase 2B15;UDP-glucuronosyltransferase 2B8;UDP-glucuronosyltransferase UGT2B15;UDP-glucuronyltransferase, family 2, beta-15;UDPGT 2B15;UDPGTh-3	7366	ENSG00000196620	133957	steroid metabolic process (0008202);xenobiotic metabolic process (0006805);flavonoid biosynthetic process (0009813);cellular response to hormone stimulus (0032870);flavonoid glucuronidation (0052696)	glucuronosyltransferase activity (0015020);retinoic acid binding (0001972)	integral component of membrane (0016021);endoplasmic reticulum membrane (0005789)	Glucuronidation (REACT:6784);Ascorbate and aldarate metabolism (KEGG:00053);Bile secretion (KEGG:04976);Drug metabolism - cytochrome P450 (KEGG:00982);Drug metabolism - other enzymes (KEGG:00983);Metabolic pathways (KEGG:01100);Metabolism (REACT:111217);Metabolism of xenobiotics by cytochrome P450 (KEGG:00980);Other types of O-glycan biosynthesis (KEGG:00514);Pentose and glucuronate interconversi…	P1	-	7.82	10.12	6.14	6.2	6.61	6.58
NM_002614	PDZK1	CAP70;CLAMP;NHERF-3;NHERF3;PDZD1	PDZ domain containing 1;CFTR-associated protein of 70 kDa;Na(+)/H(+) exchange regulatory cofactor NHE-RF3;PDZ-containing kidney protein 1;na/Pi cotransporter C-terminal-associated protein 1;naPi-Cap1;sodium-hydrogen exchanger regulatory factor 3	5174	ENSG00000174827	1964	carnitine transport (0015879);cell proliferation (0008283);drug transport (0015893);establishment of protein localization to plasma membrane (0090002);positive regulation of ion transmembrane transport (0034767);positive regulation of protein targeting to membrane (0090314);regulation of anion transport (0044070)	PDZ domain binding (0030165);transporter activity (0005215);scavenger receptor binding (0005124);protein complex binding (0032403)	apical plasma membrane (0016324);brush border membrane (0031526);cytoplasm (0005737);extracellular vesicular exosome (0070062);membrane raft (0045121);microvillus membrane (0031528)	-	P1	-	7.16	9.34	5.65	5.82	7.04	7.42
NM_002689	POLA2	-	polymerase (DNA directed), alpha 2, accessory subunit;DNA polymerase alpha 70 kDa subunit;DNA polymerase alpha subunit B;polymerase (DNA directed), alpha 2 (70kD subunit);polymerase (DNA-directed), alpha (70kD)	23649	-	48121	DNA replication initiation (0006270);DNA strand elongation involved in DNA replication (0006271);G1/S transition of mitotic cell cycle (0000082);protein import into nucleus, translocation (0000060);telomere maintenance via recombination (0000722);telomere maintenance via semi-conservative replication (0032201);DNA biosynthetic process (0071897)	DNA binding (0003677);DNA-directed DNA polymerase activity (0003887);protein heterodimerization activity (0046982)	alpha DNA polymerase:primase complex (0005658);cytoplasm (0005737);nucleoplasm (0005654)	Activation of the pre-replicative complex (REACT:1095);Processive synthesis on the lagging strand (REACT:1385);Polymerase switching (REACT:1792);Leading Strand Synthesis (REACT:1838);DNA replication initiation (REACT:2244);Inhibition of replication initiation of damaged DNA by RB1/E2F1 (REACT:329);Removal of the Flap Intermediate (REACT:70);Polymerase switching on the C-strand of the telomere (RE…	P1	-	8.78	9.53	8.39	8.84	8.88	9.27
NM_003686	EXO1	HEX1;hExoI;RP11-553N16.2	exonuclease 1;hExo1;rad2 nuclease family member, homolog of S. cerevisiae exonuclease 1	9156	ENSG00000174371	31352	DNA catabolic process, endonucleolytic (0000737);DNA catabolic process, exonucleolytic (0000738);humoral immune response mediated by circulating immunoglobulin (0002455);isotype switching (0045190);meiotic nuclear division (0007126);mismatch repair (0006298);RNA phosphodiester bond hydrolysis, endonucleolytic (0090502);somatic hypermutation of immunoglobulin genes (0016446)	double-stranded DNA 5'-3' exodeoxyribonuclease activity (0051908);flap endonuclease activity (0048256);metal ion binding (0046872);RNA-DNA hybrid ribonuclease activity (0004523);single-stranded DNA 5'-3' exodeoxyribonuclease activity (0045145);structure-specific DNA binding (0043566);protein binding (0005515)	nucleoplasm (0005654)	Mismatch repair (MMR) directed by MSH2:MSH3 (MutSbeta) (REACT:228019);Mismatch repair (MMR) directed by MSH2:MSH6 (MutSalpha) (REACT:228145);DNA Repair (REACT:216);Mismatch repair (KEGG:03430)	P1	-	8.52	9.4	8.25	8.56	8.7	9.01
AK027667	-	-	-	-	-	-	-	-	-	-	P1	-	8.78	9.34	8.2	8.61	8.42	8.89
NM_017882	CLN6	CLN4A;HsT18960;nclf	ceroid-lipofuscinosis, neuronal 6, late infantile, variant;ceroid-lipofuscinosis neuronal protein 6	54982	ENSG00000128973	9898	cell death (0008219);cellular macromolecule catabolic process (0044265);cholesterol metabolic process (0008203);ganglioside metabolic process (0001573);glycosaminoglycan metabolic process (0030203);locomotion involved in locomotory behavior (0031987);lysosomal lumen acidification (0007042);positive regulation of proteolysis (0045862);protein catabolic process (0030163);visual perception (0007601)	protein homodimerization activity (0042803)	endoplasmic reticulum lumen (0005788);integral component of membrane (0016021);nucleoplasm (0005654);endoplasmic reticulum membrane (0005789);nuclear membrane (0031965)	-	P1	-	8.86	9.28	8.26	8.64	8.62	9
NM_014793	LCMT2	PPM2;TYW4	leucine carboxyl methyltransferase 2;p21WAF1/CIP1 promoter-interacting protein;tRNA wybutosine-synthesizing protein 4;tRNA yW-synthesizing protein 4;tRNA(Phe) (7-(3-amino-3-(methoxycarbonyl)propyl)wyosine(37)-N)-methoxycarbonyltransferase;tRNA(Phe) (7-(3-amino-3-carboxypropyl)wyosine(37)-O)-methyltransferase;tRNA-Wybutosine-synthesizing protein 4;tRNA-yW synthesizing protein 4	9836	-	19642	tRNA processing (0008033);methylation (0032259)	methyltransferase activity (0008168);protein binding (0005515)	-	Arginine and proline metabolism (KEGG:00330);Histidine metabolism (KEGG:00340);Metabolic pathways (KEGG:01100);Tyrosine metabolism (KEGG:00350)	P1	-	9.05	9.54	8.46	8.71	8.6	8.87
NM_032358	CCDC77	-	coiled-coil domain containing 77;coiled-coil domain-containing protein 77	84318	ENSG00000120647	12096	-	-	centrosome (0005813);membrane (0016020)	-	P1	-	9.1	9.7	8.41	8.68	8.72	8.93
NM_003318	TTK	CT96;ESK;MPH1;MPS1;MPS1L1;PYT;RP3-357D13.2	TTK protein kinase;cancer/testis antigen 96;dual specificity protein kinase TTK;monopolar spindle 1 kinase;monopolar spindle 1-like 1;phosphotyrosine picked threonine kinase;phosphotyrosine picked threonine-protein kinase	7272	ENSG00000112742	2489	chromosome separation (0051304);mitotic spindle assembly checkpoint (0007094);mitotic spindle organization (0007052);peptidyl-tyrosine phosphorylation (0018108);positive regulation of cell proliferation (0008284);positive regulation of pathway-restricted SMAD protein phosphorylation (0010862)	ATP binding (0005524);protein serine/threonine kinase activity (0004674);protein serine/threonine/tyrosine kinase activity (0004712);protein tyrosine kinase activity (0004713);protein binding (0005515)	membrane (0016020);spindle (0005819)	Cell cycle (KEGG:04110)	P1	-	9.23	9.8	8.6	8.7	8.65	8.81
NR_027027	GUSBP1	-	glucuronidase, beta pseudogene 1	728411	ENSG00000183666	-	-	-	-	-	P1	-	9.36	9.59	8.45	8.8	8.66	8.87
NM_018204	CKAP2	LB1;TMAP;se20-10	cytoskeleton associated protein 2;CTCL tumor antigen se20-10;cytoskeleton-associated protein 2;tumor- and microtubule-associated protein;tumor-associated microtubule-associated protein	26586	ENSG00000136108	10070	apoptotic process (0006915);mitotic cytokinesis (0000281);negative regulation of microtubule depolymerization (0007026);positive regulation of transcription from RNA polymerase II promoter (0045944)	-	centrosome (0005813);cytoplasmic microtubule (0005881);spindle pole (0000922)	-	P1	-	9.15	9.52	8.47	8.63	8.6	8.66
NM_020861	ZBTB2	ZNF437	zinc finger and BTB domain containing 2;zinc finger and BTB domain-containing protein 2	57621	ENSG00000181472	10837	regulation of transcription, DNA-templated (0006355);transcription, DNA-templated (0006351)	DNA binding (0003677);metal ion binding (0046872)	nucleus (0005634)	-	P1	-	9.07	9.32	8.29	8.54	8.6	8.66
NM_014333	CADM1	BL2;IGSF4;IGSF4A;NECL2;Necl-2;RA175;ST17;SYNCAM;TSLC1;sTSLC-1;sgIGSF;synCAM1	cell adhesion molecule 1;TSLC-1;TSLC1/Nectin-like 2/IGSF4;immunoglobulin superfamily member 4;immunoglobulin superfamily, member 4;immunoglobulin superfamily, member 4D variant 1;immunoglobulin superfamily, member 4D variant 2;nectin-like 2;nectin-like protein 2;spermatogenic immunoglobulin superfamily;synaptic cell adhesion molecule;truncated CADM1 protein;tumor suppressor in lung cancer 1	23705	ENSG00000182985	8641	adherens junction organization (0034332);apoptotic process (0006915);bone development (0060348);brain development (0007420);calcium-independent cell-cell adhesion via plasma membrane cell-adhesion molecules (0016338);cell differentiation (0030154);cell junction assembly (0034329);cell recognition (0008037);detection of stimulus (0051606);heterophilic cell-cell adhesion via plasma membrane cell ad…	PDZ domain binding (0030165);protein homodimerization activity (0042803);receptor binding (0005102);protein C-terminus binding (0008022);cell adhesion molecule binding (0050839)	axon (0030424);basolateral plasma membrane (0016323);cell-cell junction (0005911);dendrite (0030425);extracellular vesicular exosome (0070062);integral component of membrane (0016021);synaptic vesicle (0008021)	Adherens junctions interactions (REACT:19195);Nectin/Necl trans heterodimerization (REACT:19268);Cell adhesion molecules (CAMs) (KEGG:04514);Cell-Cell communication (REACT:111155)	P1	-	9.34	9.55	8.27	8.4	8.6	8.38
NM_024808	BORA	C13orf34;RP11-342J4.2	bora, aurora kinase A activator;protein aurora borealis	79866	ENSG00000136122	11728	G2/M transition of mitotic cell cycle (0000086);mitotic nuclear division (0007067);regulation of mitosis (0007088);regulation of mitotic spindle organization (0060236);regulation of protein localization (0032880);cell division (0051301)	protein kinase binding (0019901)	cytosol (0005829)	Regulation of PLK1 Activity at G2/M Transition (REACT:160315);Cell Cycle (REACT:115566)	P1	-	8.94	9.54	8.23	8.43	8.36	8.33
NM_005030	PLK1	PLK;STPK13	polo-like kinase 1;PLK-1;cell cycle regulated protein kinase;polo (Drosophia)-like kinase;polo like kinase;serine/threonine-protein kinase 13;serine/threonine-protein kinase PLK1	5347	ENSG00000166851	3690	activation of mitotic anaphase-promoting complex activity (0007092);cell proliferation (0008283);centrosome organization (0051297);establishment of protein localization (0045184);G2 DNA damage checkpoint (0031572);G2/M transition of mitotic cell cycle (0000086);metaphase/anaphase transition of mitotic cell cycle (0007091);microtubule bundle formation (0001578);mitotic cytokinesis (0000281);mitoti…	anaphase-promoting complex binding (0010997);ATP binding (0005524);microtubule binding (0008017);protein kinase binding (0019901);protein serine/threonine kinase activity (0004674)	centrosome (0005813);condensed nuclear chromosome outer kinetochore (0000942);cytosol (0005829);midbody (0030496);nucleolus (0005730);nucleoplasm (0005654);spindle midzone (0051233);spindle pole (0000922);spindle microtubule (0005876)	Polo-like kinase mediated events (REACT:1006);Mitotic Metaphase/Anaphase Transition (REACT:1016);Golgi Cisternae Pericentriolar Stack Reorganization (REACT:1100);Resolution of Sister Chromatid Cohesion (REACT:150425);Separation of Sister Chromatids (REACT:150471);Recruitment of mitotic centrosome proteins and complexes (REACT:15296);Loss of Nlp from mitotic centrosomes (REACT:15364);Loss of prote…	P1	-	9.03	9.75	8.09	8.41	8.1	8.67
NM_001127208	TET2	KIAA1546;MDS;Nbla00191	tet methylcytosine dioxygenase 2;methylcytosine dioxygenase TET2;probable methylcytosine dioxygenase TET2;tet oncogene family member 2	54790	ENSG00000168769	49498	5-methylcytosine catabolic process (0006211);cell cycle (0007049);DNA demethylation (0080111);histone H3-K4 trimethylation (0080182);kidney development (0001822);myeloid cell differentiation (0030099);positive regulation of transcription from RNA polymerase II promoter (0045944);post-embryonic development (0009791);protein O-linked glycosylation (0006493);oxidation-reduction process (0055114)	DNA binding (0003677);ferrous iron binding (0008198);methylcytosine dioxygenase activity (0070579);zinc ion binding (0008270);protein binding (0005515)	-	TET1,2,3 and TDG demethylate DNA (REACT:200682);Gene Expression (REACT:71)	P1	-	8.7	9.59	8.25	8.45	8.08	8.62
NM_001409	MEGF6	EGFL3	multiple EGF-like-domains 6;EGF-like protein 3;EGF-like-domain, multiple 3;epidermal growth factor-like protein 3;multiple EGF-like domains protein 6;multiple epidermal growth factor-like domains protein 6	1953	-	45412	biological_process (0008150)	calcium ion binding (0005509);protein binding (0005515)	extracellular region (0005576)	-	P1	-	8.9	9.5	8.06	8.45	8.21	8.61
NM_004516	ILF3	CBTF;DRBF;DRBP76;MMP4;MPHOSPH4;MPP4;NF-AT-90;NF110;NF110b;NF90;NF90a;NF90b;NFAR;NFAR-1;NFAR2;TCP110;TCP80	interleukin enhancer binding factor 3, 90kDa;M-phase phosphoprotein 4;double-stranded RNA-binding protein, 76 kD;dsRNA binding protein NFAR-2/MPP4;interleukin enhancer binding factor 3, 90kD;interleukin enhancer-binding factor 3;nuclear factor associated with dsRNA;nuclear factor of activated T-cells 90 kDa;nuclear factor of activated T-cells, 90 kD;translational control protein 80	3609	ENSG00000129351	7785	defense response to virus (0051607);negative regulation of transcription, DNA-templated (0045892);negative regulation of translation (0017148);negative regulation of viral genome replication (0045071);positive regulation of transcription, DNA-templated (0045893);protein phosphorylation (0006468);transcription, DNA-templated (0006351)	DNA binding (0003677);double-stranded RNA binding (0003725);poly(A) RNA binding (0044822);protein binding (0005515)	membrane (0016020);mitochondrion (0005739);nucleolus (0005730);ribonucleoprotein complex (0030529);nucleoplasm (0005654)	-	P1	-	8.92	9.23	8.21	8.45	7.91	8.51
NM_012310	KIF4A	KIF4;KIF4G1;MRX100	kinesin family member 4A;chromokinesin-A;chromosome-associated kinesin KIF4A	24137	ENSG00000090889	69022	anterograde axon cargo transport (0008089);antigen processing and presentation of exogenous peptide antigen via MHC class II (0019886);ATP catabolic process (0006200);axon guidance (0007411);blood coagulation (0007596);mitotic cytokinesis (0000281);mitotic spindle midzone assembly (0051256)	ATP binding (0005524);ATPase activity (0016887);DNA binding (0003677);plus-end-directed microtubule motor activity (0008574);microtubule binding (0008017)	chromosome (0005694);cytosol (0005829);kinesin complex (0005871);membrane (0016020);midbody (0030496);spindle microtubule (0005876);nucleoplasm (0005654);nuclear matrix (0016363)	MHC class II antigen presentation (REACT:121399);Recycling pathway of L1 (REACT:22365);Kinesins (REACT:25201);Developmental Biology (REACT:111045);Hemostasis (REACT:604);Immune System (REACT:6900)	P1	-	8.94	9.36	7.97	8.28	8.03	8.46
NM_016263	FZR1	CDC20C;CDH1;FZR;FZR2;HCDH;HCDH1	fizzy/cell division cycle 20 related 1 (Drosophila);CDC20-like 1b;CDC20-like protein 1;cdh1/Hct1 homolog;fizzy-related protein homolog	51343	-	9444	activation of anaphase-promoting complex activity (0051488);anaphase-promoting complex-dependent proteasomal ubiquitin-dependent protein catabolic process (0031145);DNA repair (0006281);G2 DNA damage checkpoint (0031572);lens fiber cell differentiation (0070306);mitotic nuclear division (0007067);negative regulation of cell aging (0090344);negative regulation of ubiquitin-protein ligase activity …	protein binding (0005515)	cytosol (0005829);nuclear membrane (0031965);nucleoplasm (0005654);anaphase-promoting complex (0005680)	Orc1 removal from chromatin (REACT:1156);Senescence-Associated Secretory Phenotype (SASP) (REACT:169168);APC/C:Cdh1 mediated degradation of Cdc20 and other APC/C:Cdh1 targeted proteins in late mitosis/early G1 (REACT:6761);Autodegradation of Cdh1 by Cdh1:APC/C (REACT:6785);SCF-beta-TrCP mediated degradation of Emi1 (REACT:6821);Regulation of APC/C activators between G1/S and early anaphase (REACT…	P1	-	8.9	9.07	7.92	8.31	8.05	8.23
NM_005387	NUP98	ADIR2;NUP196;NUP96	nucleoporin 98kDa;GLFG-repeat containing nucleoporin;Nup98-Nup96;nuclear pore complex protein Nup98-Nup96;nucleoporin 98kD	4928	ENSG00000110713	35472	carbohydrate metabolic process (0005975);cytokine-mediated signaling pathway (0019221);DNA replication (0006260);glucose transport (0015758);mitotic nuclear envelope disassembly (0007077);mRNA transport (0051028);nuclear pore complex assembly (0051292);protein import into nucleus, docking (0000059);regulation of glucose transport (0010827);small molecule metabolic process (0044281);transmembrane …	peptide binding (0042277);structural constituent of nuclear pore (0017056);transporter activity (0005215);protein binding (0005515)	cytosol (0005829);nuclear inclusion body (0042405);nuclear membrane (0031965);nuclear periphery (0034399);nuclear pore nuclear basket (0044615);nuclear pore outer ring (0031080);nucleoplasm (0005654);kinetochore (0000776)	ISG15 antiviral mechanism (REACT:115831);Resolution of Sister Chromatid Cohesion (REACT:150425);Separation of Sister Chromatids (REACT:150471);Nuclear Pore Complex (NPC) Disassembly (REACT:163931);Transcriptional regulation by small RNAs (REACT:267668);Rev-mediated nuclear export of HIV RNA (REACT:6190);Viral Messenger RNA Synthesis (REACT:6354);Regulation of Glucokinase by Glucokinase Regulatory…	P1	-	8.91	9.24	7.97	8.34	8.01	8.27
NM_000136	FANCC	FA3;FAC;FACC;RP11-80I15.2	Fanconi anemia, complementation group C;Fanconi anemia group C protein	2176	ENSG00000158169	109	germ cell development (0007281);myeloid cell homeostasis (0002262);nucleotide-excision repair (0006289);protein complex assembly (0006461);removal of superoxide radicals (0019430)	protein binding (0005515)	cytosol (0005829);Fanconi anaemia nuclear complex (0043240)	Fanconi Anemia pathway (REACT:18410);DNA Repair (REACT:216)	P1	-	8.94	9.27	8.15	8.32	8.39	8.55
NM_003173	SUV39H1	H3-K9-HMTase 1;KMT1A;MG44;SUV39H	suppressor of variegation 3-9 homolog 1 (Drosophila);Su(var)3-9 homolog 1;histone H3-K9 methyltransferase 1;histone-lysine N-methyltransferase SUV39H1;histone-lysine N-methyltransferase, H3 lysine-9 specific 1;lysine N-methyltransferase 1A;position-effect variegation 3-9 homolog	6839	ENSG00000101945	2388	cell cycle (0007049);cell differentiation (0030154);chromatin silencing at rDNA (0000183);histone H3-K9 dimethylation (0036123);histone H3-K9 trimethylation (0036124);negative regulation of circadian rhythm (0042754);rhythmic process (0048511);rRNA processing (0006364);transcription, DNA-templated (0006351);viral process (0016032);negative regulation of transcription from RNA polymerase II promot…	chromatin binding (0003682);histone methyltransferase activity (H3-K9 specific) (0046974);protein N-terminus binding (0047485);transcription regulatory region sequence-specific DNA binding (0000976);zinc ion binding (0008270)	chromatin silencing complex (0005677);chromosome, centromeric region (0000775);condensed nuclear chromosome (0000794);rDNA heterochromatin (0033553);nuclear lamina (0005652);nucleoplasm (0005654)	SIRT1 negatively regulates rRNA Expression (REACT:200827);Gene Expression (REACT:71);Lysine degradation (KEGG:00310)	P1	-	8.75	9.24	8.22	8.33	8.35	8.72
NM_003503	CDC7	CDC7L1;HsCDC7;Hsk1;huCDC7	cell division cycle 7;CDC7 (cell division cycle 7, S. cerevisiae, homolog)-like 1;CDC7-related kinase;cell division cycle 7 homolog;cell division cycle 7-like protein 1;cell division cycle 7-related protein kinase	8317	ENSG00000097046	31166	cell division (0051301);G1/S transition of mitotic cell cycle (0000082);positive regulation of cell proliferation (0008284);positive regulation of G2/M transition of mitotic cell cycle (0010971);positive regulation of nuclear cell cycle DNA replication (0010571);double-strand break repair via break-induced replication (0000727);DNA replication initiation (0006270);phagocytosis (0006909);regulatio…	ATP binding (0005524);metal ion binding (0046872);protein serine/threonine kinase activity (0004674);protein binding (0005515)	cytoplasm (0005737);intercellular bridge (0045171);microtubule cytoskeleton (0015630);nucleoplasm (0005654)	Activation of the pre-replicative complex (REACT:1095);Activation of ATR in response to replication stress (REACT:6769);Cell cycle (KEGG:04110);Cell Cycle (REACT:115566);DNA Replication (REACT:383);Mitotic M-M/G1 phases (REACT:21300)	P1	-	8.75	9.28	8.2	8.36	8.45	8.64
NM_001042550	SMC2	CAP-E;CAPE;SMC-2;SMC2L1;PRO0324	structural maintenance of chromosomes 2;SMC protein 2;SMC2 (structural maintenance of chromosomes 2, yeast)-like 1;XCAP-E homolog;chromosome-associated protein E;structural maintenance of chromosomes (SMC) family member, chromosome-associated protein E;structural maintenance of chromosomes protein 2	10592	ENSG00000136824	4705	kinetochore organization (0051383);meiotic chromosome condensation (0010032);meiotic chromosome segregation (0045132);mitotic chromosome condensation (0007076);cell division (0051301)	ATP binding (0005524);protein heterodimerization activity (0046982)	condensin complex (0000796);cytosol (0005829);extracellular vesicular exosome (0070062);nuclear chromosome (0000228);nucleoplasm (0005654)	Condensation of Prometaphase Chromosomes (REACT:150260);Condensation of Prophase Chromosomes (REACT:172744);Cell Cycle (REACT:115566);Mitotic M-M/G1 phases (REACT:21300)	P1	-	8.76	9.28	8.26	8.45	8.45	8.63
NM_182802	MCM8	C20orf154;dJ967N21.5	minichromosome maintenance complex component 8;DNA helicase MCM8;DNA replication licensing factor MCM8;MCM8 minichromosome maintenance deficient 8;REC homolog	84515	ENSG00000125885	12001	DNA strand elongation involved in DNA replication (0006271);double-strand break repair via homologous recombination (0000724);female gamete generation (0007292);G1/S transition of mitotic cell cycle (0000082);male gamete generation (0048232)	ATP binding (0005524);DNA binding (0003677);helicase activity (0004386);protein binding (0005515)	MCM8-MCM9 complex (0097362);nucleoplasm (0005654)	Activation of the pre-replicative complex (REACT:1095);Orc1 removal from chromatin (REACT:1156);E2F-enabled inhibition of pre-replication complex formation (REACT:1321);CDC6 association with the ORC:origin complex (REACT:1707);CDT1 association with the CDC6:ORC:origin complex (REACT:1949);Removal of licensing factors from origins (REACT:207);Assembly of the pre-replicative complex (REACT:2243);Ac…	P1	-	8.4	9.21	8.16	8.37	8.56	8.61
NM_017785	SPDL1	CCDC99	spindle apparatus coiled-coil protein 1;arsenite-related gene 1 protein;coiled-coil domain containing 99;coiled-coil domain-containing protein 99;hSpindly;protein Spindly;rhabdomyosarcoma antigen MU-RMS-40.4A;rrhabdomyosarcoma antigen protein MU-RMS-40.4A;spindle apparatus coiled-coil domain-containing protein 1;spindly homolog	54908	ENSG00000040275	9837	establishment of mitotic spindle orientation (0000132);mitotic metaphase plate congression (0007080);protein localization to kinetochore (0034501);spindle checkpoint (0031577);cell division (0051301)	enzyme binding (0019899);kinetochore binding (0043515)	condensed chromosome outer kinetochore (0000940);cytosol (0005829);nucleus (0005634);spindle pole (0000922);microtubule organizing center (0005815)	Resolution of Sister Chromatid Cohesion (REACT:150425);Separation of Sister Chromatids (REACT:150471);Mitotic Prometaphase (REACT:682);Cell Cycle (REACT:115566);Mitotic M-M/G1 phases (REACT:21300)	P1	-	8.57	9.28	8.21	8.46	8.4	8.54
NM_017915	PARPBP	AROM;C12orf48;PARI	PARP1 binding protein;PARP-1 binding protein;PARP1-binding protein;PCNA-interacting partner	55010	ENSG00000185480	49519	DNA repair (0006281);negative regulation of double-strand break repair via homologous recombination (2000042)	DNA binding (0003677);protein binding (0005515)	chromatin (0000785);cytoplasm (0005737);nucleoplasm (0005654)	-	P1	-	8.69	9.18	8.16	8.33	8.51	8.52
NM_017709	FAM46C	-	family with sequence similarity 46, member C;protein FAM46C	54855	ENSG00000183508	56783	-	-	-	-	P1	-	8.5	9.42	8.4	8.25	8.68	8.35
NM_001114734	PABPC4L	hCG_1647909	poly(A) binding protein, cytoplasmic 4-like;PABP-4-like;polyadenylate-binding protein 4-like	132430	ENSG00000254535	66336	-	nucleotide binding (0000166);RNA binding (0003723)	-	mRNA surveillance pathway (KEGG:03015);RNA degradation (KEGG:03018);RNA transport (KEGG:03013)	P1	-	8.85	9.52	8.22	8.24	8.76	8.51
NM_001195228	FAM64A	CATS;RCS1	family with sequence similarity 64, member A;CALM interacting protein expressed in thymus and spleen;CALM-interactor expressed in thymus and spleen;protein FAM64A;regulator of chromosome segregation 1;regulator of chromosome segregation protein 1	54478	ENSG00000129195	10378	mitotic nuclear division (0007067);cell division (0051301)	protein binding (0005515)	cytoplasm (0005737);nucleolus (0005730)	-	P1	-	8.77	9.57	8.21	8.34	8.47	8.69
NM_198947	FAM111B	CANP;POIKTMP;hCG_1729960	family with sequence similarity 111, member B;cancer-associated nucleoprotein;protein FAM111B	374393	ENSG00000189057	52377	metabolic process (0008152)	catalytic activity (0003824)	-	-	P1	-	8.65	9.47	7.68	8.27	8.64	8.74
NM_173078	SLITRK4	-	SLIT and NTRK-like family, member 4;SLIT and NTRK-like protein 4;slit and trk like gene 4	139065	ENSG00000179542	18272	-	-	integral component of membrane (0016021)	-	P1	-	8.92	9.44	8	7.91	8.81	8.49
NM_013257	SGK3	CISK;SGK2;SGKL	serum/glucocorticoid regulated kinase family, member 3;cytokine-independent survival kinase;serine/threonine-protein kinase Sgk3	23678	ENSG00000104205	56582	ion transmembrane transport (0034220);protein phosphorylation (0006468);regulation of cell growth (0001558);regulation of cell migration (0030334);regulation of cell proliferation (0042127);regulation of sequence-specific DNA binding transcription factor activity (0051090);response to stress (0006950)	ATP binding (0005524);calcium channel regulator activity (0005246);chloride channel regulator activity (0017081);phosphatidylinositol binding (0035091);potassium channel regulator activity (0015459);protein serine/threonine kinase activity (0004674);sodium channel regulator activity (0017080);protein binding (0005515)	cytosol (0005829);early endosome (0005769);cytoplasmic membrane-bounded vesicle (0016023);recycling endosome (0055037)	Stimuli-sensing channels (REACT:160189);Transmembrane transport of small molecules (REACT:15518)	P1	-	8.67	10.11	7.2	7.35	8.6	8.4
NM_001742	CALCR	CRT;CT-R;CTR;CTR1	calcitonin receptor	799	ENSG00000004948	1320	adenylate cyclase-activating G-protein coupled receptor signaling pathway (0007189);positive regulation of cytosolic calcium ion concentration (0007204);protein localization to plasma membrane (0072659);protein transport (0015031);receptor internalization (0031623);response to glucocorticoid (0051384);activation of adenylate cyclase activity (0007190);activation of phospholipase C activity (00072…	calcitonin binding (0032841);calcitonin receptor activity (0004948);protein transporter activity (0008565);protein binding (0005515)	integral component of plasma membrane (0005887)	Calcitonin-like ligand receptors (REACT:18290);G alpha (s) signalling events (REACT:19327);Neuroactive ligand-receptor interaction (KEGG:04080);Osteoclast differentiation (KEGG:04380);Signal Transduction (REACT:111102)	P1	-	8.96	10.23	7.98	8.03	8.95	8.83
NM_001008540	CXCR4	CD184;D2S201E;FB22;HM89;HSY3RR;LAP-3;LAP3;LCR1;LESTR;NPY3R;NPYR;NPYRL;NPYY3R;WHIM	chemokine (C-X-C motif) receptor 4;C-X-C chemokine receptor type 4;CD184 antigen;LPS-associated protein 3;SDF-1 receptor;fusin;leukocyte-derived seven transmembrane domain receptor;lipopolysaccharide-associated protein 3;neuropeptide Y receptor Y3;seven transmembrane helix receptor;seven-transmembrane-segment receptor, spleen;stromal cell-derived factor 1 receptor	7852	ENSG00000121966	20739	activation of MAPK activity (0000187);ameboidal-type cell migration (0001667);apoptotic process (0006915);brain development (0007420);calcium-mediated signaling (0019722);chemokine-mediated signaling pathway (0070098);dendritic cell chemotaxis (0002407);entry into host cell (0030260);G-protein coupled receptor signaling pathway (0007186);germ cell development (0007281);germ cell migration (000835…	actin binding (0003779);C-X-C chemokine receptor activity (0016494);coreceptor activity (0015026);myosin light chain binding (0032027);ubiquitin binding (0043130);ubiquitin protein ligase binding (0031625);virus receptor activity (0001618);cytokine binding (0019955)	cell leading edge (0031252);cell-cell junction (0005911);cytoplasmic membrane-bounded vesicle (0016023);early endosome (0005769);external side of plasma membrane (0009897);extracellular vesicular exosome (0070062);growth cone (0030426);integral component of membrane (0016021);late endosome (0005770);lysosome (0005764)	Chemokine receptors bind chemokines (REACT:15344);G alpha (i) signalling events (REACT:19231);Binding and entry of HIV virion (REACT:6903);Axon guidance (KEGG:04360);Chemokine signaling pathway (KEGG:04062);Cytokine-cytokine receptor interaction (KEGG:04060);Disease (REACT:116125);Endocytosis (KEGG:04144);Intestinal immune network for IgA production (KEGG:04672);Leukocyte transendothelial migrati…	P1	-	10.13	10.56	8.11	8.7	8.13	8.29
NM_025049	PIF1	C15orf20;PIF	PIF1 5'-to-3' DNA helicase;ATP-dependent DNA helicase PIF1;DNA repair and recombination helicase PIF1;PIF1 5'-to-3' DNA helicase homolog;PIF1/RRM3 DNA helicase-like protein;petite integration frequency 1	80119	ENSG00000140451	99775	ATP catabolic process (0006200);DNA duplex unwinding (0032508);DNA recombination (0006310);DNA repair (0006281);mitochondrial genome maintenance (0000002);negative regulation of telomerase activity (0051974);negative regulation of telomere maintenance via telomerase (0032211);telomere maintenance (0000723)	ATP binding (0005524);ATP-dependent 5'-3' DNA helicase activity (0043141);ATP-dependent 5'-3' DNA/RNA helicase activity (0033682);G-quadruplex DNA binding (0051880);magnesium ion binding (0000287);single-stranded DNA-dependent ATP-dependent DNA helicase activity (0017116);telomerase inhibitor activity (0010521);telomeric DNA binding (0042162)	mitochondrion (0005739);nuclear chromosome, telomeric region (0000784)	-	P1	-	9.74	10.39	8.33	8.51	8.37	8.38
NM_176813	AGR3	AG3;BCMP11;HAG3;PDIA18;hAG-3;UNQ642/PRO1272	anterior gradient 3;AG-3;anterior gradient 3 homolog;anterior gradient homolog 3;anterior gradient protein 3 homolog;breast cancer membrane protein 11;protein disulfide isomerase family A, member 18	155465	ENSG00000173467	45551	biological_process (0008150)	dystroglycan binding (0002162)	extracellular region (0005576)	-	P1	-	9.52	10.97	8.56	8.41	9.14	8.85
NM_022458	LMBR1	ACHP;C7orf2;DIF14;LSS;PPD2;THYP;TPT;ZRS;tcag7.573	limb development membrane protein 1;differentiation-related gene 14 protein;limb region 1 homolog;limb region 1 protein homolog	64327	ENSG00000105983	49706	embryonic digit morphogenesis (0042733)	-	integral component of membrane (0016021)	-	P1	-	9.4	10.85	8.85	8.65	9.1	9.26
NR_024278	LOC646762	-	uncharacterized LOC646762	646762	-	-	-	-	-	-	P1	-	9.67	9.95	8.92	9.04	9.02	9.04
NM_002417	MKI67	KIA;MIB-;MIB-1;PPP1R105;RP11-380J17.2	marker of proliferation Ki-67;antigen KI-67;antigen identified by monoclonal antibody Ki-67;proliferation-related Ki-67 antigen;protein phosphatase 1, regulatory subunit 105	4288	ENSG00000148773	1814	cell proliferation (0008283);cellular response to heat (0034605);DNA metabolic process (0006259);hyaluronan metabolic process (0030212);meiotic nuclear division (0007126);organ regeneration (0031100);response to organic cyclic compound (0014070)	ATP binding (0005524);poly(A) RNA binding (0044822);protein C-terminus binding (0008022)	chromosome, centromeric region (0000775);condensed chromosome (0000793);cytoplasm (0005737);membrane (0016020);nucleolus (0005730)	-	P1	-	9.56	10.05	8.9	9.09	9.01	9.25
NM_080632	UPF3B	HUPF3B;MRX62;MRXS14;RENT3B;UPF3X	UPF3 regulator of nonsense transcripts homolog B (yeast);hUpf3p-X;mental retardation, X-linked 62;nonsense mRNA reducing factor 3B;regulator of nonsense transcripts 3B;up-frameshift suppressor 3 homolog B;up-frameshift suppressor 3 homolog on chromosome X	65109	ENSG00000125351	11307	mRNA 3'-end processing (0031124);mRNA export from nucleus (0006406);mRNA splicing, via spliceosome (0000398);nuclear-transcribed mRNA catabolic process, nonsense-mediated decay (0000184);positive regulation of translation (0045727);termination of RNA polymerase II transcription (0006369)	mRNA binding (0003729);nucleocytoplasmic transporter activity (0005487);nucleotide binding (0000166);protein binding (0005515)	cytosol (0005829);exon-exon junction complex (0035145);nucleoplasm (0005654)	Transport of Mature mRNA derived from an Intron-Containing Transcript (REACT:1597);mRNA 3'-end processing (REACT:1849);mRNA Splicing - Major Pathway (REACT:467);Nonsense Mediated Decay (NMD) enhanced by the Exon Junction Complex (EJC) (REACT:75822);Gene Expression (REACT:71);Metabolism of RNA (REACT:21257);mRNA surveillance pathway (KEGG:03015);Post-Elongation Processing of the Transcript (REACT:…	P1	-	9.63	9.86	8.86	9.18	9.07	9.3
NM_018685	ANLN	FSGS8;Scraps;scra	anillin, actin binding protein;actin-binding protein anillin	54443	ENSG00000011426	41281	hematopoietic progenitor cell differentiation (0002244);mitotic cytokinesis (0000281);mitotic nuclear division (0007067);regulation of exit from mitosis (0007096);septin ring assembly (0000921)	actin binding (0003779)	actomyosin contractile ring (0005826);nucleoplasm (0005654)	-	P1	-	9.72	10.37	8.91	9.09	9.04	9.34
NM_145014	HYLS1	HLS	hydrolethalus syndrome 1;hydrolethalus syndrome protein 1	219844	ENSG00000198331	82283	-	-	centrosome (0005813);cytoplasm (0005737);nucleus (0005634);plasma membrane (0005886)	-	P1	-	9.72	10.23	8.98	9.14	9.05	9.25
NM_170589	CASC5	AF15Q14;CT29;D40;KNL1;PPP1R55;Spc7;hKNL-1;hSpc105	cancer susceptibility candidate 5;ALL1-fused gene from chromosome 15q14 protein;blinkin, bub-linking kinetochore protein;cancer susceptibility candidate gene 5 protein;cancer/testis antigen 29;kinetochore null 1 homolog;kinetochore-null protein 1;protein CASC5;protein phosphatase 1, regulatory subunit 55	57082	ENSG00000137812	44890	acrosome assembly (0001675);attachment of spindle microtubules to kinetochore (0008608);CENP-A containing nucleosome assembly (0034080);mitotic nuclear division (0007067);negative regulation of phosphatase activity (0010923);protein localization to kinetochore (0034501);spindle assembly checkpoint (0071173);cell division (0051301)	protein binding (0005515)	acrosomal vesicle (0001669);cytosol (0005829);extracellular vesicular exosome (0070062);nucleoplasm (0005654);condensed chromosome kinetochore (0000777)	Resolution of Sister Chromatid Cohesion (REACT:150425);Separation of Sister Chromatids (REACT:150471);Deposition of new CENPA-containing nucleosomes at the centromere (REACT:22186);Mitotic Prometaphase (REACT:682);Cell Cycle (REACT:115566);Mitotic M-M/G1 phases (REACT:21300)	P1	-	9.54	10.38	8.64	8.91	9.04	9.27
NM_016343	CENPF	CENF;PRO1779;hcp-1;RP11-262H5.1	centromere protein F, 350/400kDa;AH antigen;CENP-F kinetochore protein;cell-cycle-dependent 350K nuclear protein;centromere protein F;centromere protein F, 350/400kDa (mitosin);centromere protein F, 350/400ka (mitosin);kinetochore protein CENPF;mitosin	1063	ENSG00000117724	22969	cell differentiation (0030154);cell proliferation (0008283);DNA replication (0006260);G2/M transition of mitotic cell cycle (0000086);kinetochore assembly (0051382);metaphase plate congression (0051310);mitotic nuclear division (0007067);mitotic spindle assembly checkpoint (0007094);muscle organ development (0007517);negative regulation of transcription, DNA-templated (0045892);protein transport …	chromatin binding (0003682);dynein binding (0045502);protein C-terminus binding (0008022);protein homodimerization activity (0042803);transcription factor binding (0008134)	condensed chromosome outer kinetochore (0000940);cytosol (0005829);midbody (0030496);nuclear envelope (0005635);nuclear matrix (0016363);pronucleus (0045120);spindle pole (0000922);chromatin (0000785);nucleoplasm (0005654);perinuclear region of cytoplasm (0048471)	Polo-like kinase mediated events (REACT:1006);Resolution of Sister Chromatid Cohesion (REACT:150425);Separation of Sister Chromatids (REACT:150471);Mitotic Prometaphase (REACT:682);Cell Cycle (REACT:115566);Mitotic M-M/G1 phases (REACT:21300)	P1	-	9.68	10.2	8.77	9.02	8.92	9.14
NM_006342	TACC3	ERIC-1;ERIC1	transforming, acidic coiled-coil containing protein 3;transforming acidic coiled-coil-containing protein 3	10460	ENSG00000013810	81618	astral microtubule organization (0030953);cerebral cortex development (0021987);cytoplasmic sequestering of transcription factor (0042994);hemopoiesis (0030097);interkinetic nuclear migration (0022027);neurogenesis (0022008);regulation of cell cycle (0051726);regulation of microtubule-based process (0032886);response to hypoxia (0001666)	protein domain specific binding (0019904)	centrosome (0005813);cytoplasm (0005737)	RNA transport (KEGG:03013)	P1	-	9.59	10.17	9	9.4	8.89	9.49
ENST00000377803	-	-	-	-	-	-	-	-	-	-	P1	-	9.48	9.91	9.14	9.13	8.89	9.6
NR_004399	SNORD86	U86	small nucleolar RNA, C/D box 86	692201	-	-	-	-	-	-	P1	-	9.2	10.13	8.97	9.2	8.86	9.74
NM_000135	FANCA	FA;FA-H;FA1;FAA;FACA;FAH;FANCH	Fanconi anemia, complementation group A;Fanconi anemia group A protein;Fanconi anemia, complementation group H;Fanconi anemia, type 1	2175	ENSG00000187741	108	DNA repair (0006281);female gonad development (0008585);male gonad development (0008584);male meiosis (0007140);protein complex assembly (0006461);regulation of cell proliferation (0042127)	protein binding (0005515)	cytoplasm (0005737);Fanconi anaemia nuclear complex (0043240);nucleolus (0005730)	Fanconi Anemia pathway (REACT:18410);DNA Repair (REACT:216)	P1	-	9.28	9.84	8.73	9.2	8.98	9.4
NM_004111	FEN1	FEN-1;MF1;RAD2	flap structure-specific endonuclease 1;DNase IV;FEN-1;flap endonuclease 1;maturation factor 1;maturation factor-1	2237	ENSG00000168496	3034	base-excision repair (0006284);DNA catabolic process, endonucleolytic (0000737);DNA catabolic process, exonucleolytic (0000738);DNA replication, removal of RNA primer (0043137);double-strand break repair (0006302);memory (0007613);mitotic cell cycle (0000278);RNA phosphodiester bond hydrolysis, endonucleolytic (0090502);telomere maintenance via recombination (0000722);telomere maintenance via sem…	5'-3' exonuclease activity (0008409);5'-flap endonuclease activity (0017108);damaged DNA binding (0003684);double-stranded DNA binding (0003690);double-stranded DNA exodeoxyribonuclease activity (0008309);magnesium ion binding (0000287);manganese ion binding (0030145);RNA-DNA hybrid ribonuclease activity (0004523);protein binding (0005515)	mitochondrion (0005739);nucleolus (0005730);nucleoplasm (0005654);plasma membrane (0005886)	Removal of DNA patch containing abasic residue (REACT:2192);Removal of the Flap Intermediate (REACT:70);Removal of the Flap Intermediate from the C-strand (REACT:7999);Base excision repair (KEGG:03410);Cell Cycle (REACT:115566);DNA Repair (REACT:216);DNA Replication (REACT:383);DNA replication (KEGG:03030);Non-homologous end-joining (KEGG:03450)	P1	-	9.4	9.98	8.83	9.15	9.33	9.58
A_24_P58894	-	-	-	-	-	-	-	-	-	-	P1	-	9.13	9.89	8.89	9.02	9.29	9.38
NM_001753	CAV1	BSCL3;CGL3;LCCNS;MSTP085;PPH3;VIP21	caveolin 1, caveolae protein, 22kDa;caveolin-1;cell growth-inhibiting protein 32	857	ENSG00000105974	1330	angiogenesis (0001525);apoptotic signaling pathway (0097190);blood coagulation (0007596);calcium ion transport (0006816);caveola assembly (0070836);caveolin-mediated endocytosis (0072584);cellular response to hyperoxia (0071455);cellular response to starvation (0009267);cholesterol homeostasis (0042632);cholesterol transport (0030301);cytosolic calcium ion homeostasis (0051480);inactivation of MA…	cholesterol binding (0015485);nitric-oxide synthase binding (0050998);patched binding (0005113);peptidase activator activity (0016504);protein complex scaffold (0032947);protein kinase binding (0019901);identical protein binding (0042802);ion channel binding (0044325);inward rectifier potassium channel inhibitor activity (0070320)	acrosomal membrane (0002080);apical plasma membrane (0016324);basolateral plasma membrane (0016323);caveola (0005901);cell cortex (0005938);cilium (0005929);endocytic vesicle membrane (0030666);endoplasmic reticulum (0005783);endosome (0005768);focal adhesion (0005925);Golgi membrane (0000139);integral component of plasma membrane (0005887);lipid particle (0005811);perinuclear region of cytoplasm…	eNOS activation (REACT:12477);NOSTRIN mediated eNOS trafficking (REACT:12541);Basigin interactions (REACT:12560);disassembly of the destruction complex and recruitment of AXIN to the membrane (REACT:200610);VEGFR2 mediated vascular permeability (REACT:228016);Hormone-sensitive lipase (HSL)-mediated triacylglycerol hydrolysis (REACT:494);Bacterial invasion of epithelial cells (KEGG:05100);Disease …	P1	-	9.4	10.3	8.89	8.87	9.41	9.3
NM_207418	FAM72D	GCUD2;WI2-929E21.1	family with sequence similarity 72, member D;family with sequence similarity 72 member;gastric cancer up-regulated protein 2;gastric cancer up-regulated-2;protein FAM72D	728833	ENSG00000215784	136744	-	-	-	-	P1	-	9.17	10.04	9.13	8.91	9.1	9.19
NM_003749	IRS2	IRS-2	insulin receptor substrate 2	8660	ENSG00000185950	2778	brain development (0007420);cell proliferation (0008283);cellular response to glucose stimulus (0071333);epidermal growth factor receptor signaling pathway (0007173);Fc-epsilon receptor signaling pathway (0038095);fibroblast growth factor receptor signaling pathway (0008543);glucose metabolic process (0006006);innate immune response (0045087);insulin receptor signaling pathway (0008286);JAK-STAT …	signal transducer activity (0004871);insulin receptor binding (0005158);protein kinase binding (0019901);protein phosphatase binding (0019903);protein domain specific binding (0019904);phosphatidylinositol 3-kinase binding (0043548);14-3-3 protein binding (0071889)	cytosol (0005829);plasma membrane (0005886)	Growth hormone receptor signaling (REACT:111133);PI3K/AKT activation (REACT:12464);Constitutive PI3K/AKT Signaling in Cancer (REACT:147727);IRS-related events triggered by IGF1R (REACT:150203);Signaling by Leptin (REACT:169118);Signal attenuation (REACT:508);SOS-mediated signalling (REACT:524);IRS activation (REACT:570);PIP3 activates AKT signaling (REACT:75829);PI3K Cascade (REACT:976);Adipocyto…	P1	-	9.19	9.66	8.63	8.81	8.98	8.85
NM_001012409	SGOL1	NY-BR-85;SGO;Sgo1	shugoshin-like 1 (S. pombe);hSgo1;serologically defined breast cancer antigen NY-BR-85;shugoshin 1AB protein;shugoshin 1CD protein;shugoshin 1EF protein;shugoshin 1GH protein;shugoshin 1KL protein;shugoshin-like 1	151648	ENSG00000129810	23642	attachment of spindle microtubules to kinetochore (0008608);centriole-centriole cohesion (0010457);meiotic chromosome segregation (0045132);mitotic nuclear division (0007067);cell division (0051301)	kinase binding (0019900)	centrosome (0005813);condensed nuclear chromosome, centromeric region (0000780);cytosol (0005829);mitotic cohesin complex (0030892);spindle pole (0000922);condensed chromosome kinetochore (0000777);nucleoplasm (0005654)	Resolution of Sister Chromatid Cohesion (REACT:150425);Separation of Sister Chromatids (REACT:150471);Mitotic Prometaphase (REACT:682);Cell Cycle (REACT:115566);Mitotic M-M/G1 phases (REACT:21300);Oocyte meiosis (KEGG:04114)	P1	-	9.01	9.81	8.65	8.88	8.89	8.99
NM_138419	MTFR2	DUFD1;FAM54A;RP11-472E5.1	mitochondrial fission regulator 2;DUF729 domain containing 1;DUF729 domain-containing protein 1;family with sequence similarity 54, member A;protein FAM54A	113115	ENSG00000146410	69441	aerobic respiration (0009060);mitochondrial fission (0000266)	-	mitochondrion (0005739)	-	P1	-	9.18	9.95	8.57	8.83	9.11	9.08
NM_001010866	TMEM201	NET5;RP13-15M17.2	transmembrane protein 201;RP13-15M17.2;spindle-associated membrane protein 1	199953	ENSG00000188807	35319	fibroblast migration (0010761);nuclear migration (0007097)	lamin binding (0005521);actin filament binding (0051015)	integral component of membrane (0016021);nuclear inner membrane (0005637)	-	P1	-	9.1	9.94	8.51	8.9	8.96	9.1
NM_007300	BRCA1	BRCAI;BRCC1;BROVCA1;FANCS;IRIS;PNCA4;PPP1R53;PSCP;RNF53	breast cancer 1, early onset;BRCA1/BRCA2-containing complex, subunit 1;Fanconi anemia, complementation group S;RING finger protein 53;breast and ovarian cancer susceptibility protein 1;breast and ovarian cancer sususceptibility protein 1;breast cancer type 1 susceptibility protein;protein phosphatase 1, regulatory subunit 53	672	ENSG00000012048	5276	androgen receptor signaling pathway (0030521);cellular response to indole-3-methanol (0071681);cellular response to tumor necrosis factor (0071356);chromosome segregation (0007059);DNA damage response, signal transduction by p53 class mediator resulting in transcription of p21 class mediator (0006978);double-strand break repair via homologous recombination (0000724);fatty acid biosynthetic proces…	androgen receptor binding (0050681);ligase activity (0016874);RNA binding (0003723);transcription coactivator activity (0003713);transcription regulatory region DNA binding (0044212);tubulin binding (0015631);ubiquitin protein ligase binding (0031625);ubiquitin-protein transferase activity (0004842);zinc ion binding (0008270);damaged DNA binding (0003684)	BRCA1-A complex (0070531);BRCA1-BARD1 complex (0031436);gamma-tubulin ring complex (0008274);nucleoplasm (0005654);plasma membrane (0005886);ribonucleoprotein complex (0030529);condensed nuclear chromosome (0000794)	Fanconi Anemia pathway (REACT:18410);ATM mediated phosphorylation of repair proteins (REACT:1924);Meiotic recombination (REACT:27271);Meiotic synapsis (REACT:75792);Recruitment of repair and signaling proteins to double-strand breaks (REACT:97);Cell Cycle (REACT:115566);DNA Repair (REACT:216);DNA replication and repair (REACT:115612);Mus musculus biological processes (REACT:200794);Ubiquitin medi…	P1	-	9.06	9.82	8.58	8.97	9.12	9.27
NM_013282	UHRF1	ICBP90;Np95;RNF106;hNP95;hUHRF1;huNp95	ubiquitin-like with PHD and ring finger domains 1;E3 ubiquitin-protein ligase UHRF1;RING finger protein 106;inverted CCAAT box-binding protein of 90 kDa;nuclear phosphoprotein 95;nuclear protein 95;nuclear zinc finger protein Np95;transcription factor ICBP90;ubiquitin-like PHD and RING finger domain-containing protein 1	29128	ENSG00000276043	7866	cell cycle (0007049);cell proliferation (0008283);DNA repair (0006281);histone monoubiquitination (0010390);maintenance of DNA methylation (0010216);negative regulation of transcription from RNA polymerase II promoter (0000122);positive regulation of cellular protein metabolic process (0032270);positive regulation of DNA topoisomerase (ATP-hydrolyzing) activity (2000373);positive regulation of tr…	core promoter proximal region sequence-specific DNA binding (0000987);hemi-methylated DNA-binding (0044729);identical protein binding (0042802);ligase activity (0016874);methyl-CpG binding (0008327);methylated histone binding (0035064);nucleosomal histone binding (0031493);sequence-specific DNA binding transcription factor activity (0003700);ubiquitin-protein transferase activity (0004842);zinc i…	euchromatin (0000791);nuclear heterochromatin (0005720);nuclear matrix (0016363);replication fork (0005657)	DNA methylation (REACT:267652)	P1	Yes	9.1	9.82	8.81	8.93	8.98	9.22
ENST00000391611	-	-	-	-	-	-	-	-	-	-	P1	-	9.62	9.72	8.66	8.99	8.75	8.87
NM_145697	NUF2	CDCA1;CT106;NUF2R	NUF2, NDC80 kinetochore complex component;NUF2, NDC80 kinetochore complex component, homolog;cancer/testis antigen 106;cell division cycle associated 1;cell division cycle-associated protein 1;hNuf2;hNuf2R;hsNuf2;kinetochore protein Nuf2	83540	ENSG00000143228	40205	chromosome segregation (0007059);mitotic nuclear division (0007067);cell division (0051301)	protein binding (0005515)	cytosol (0005829);membrane (0016020);Ndc80 complex (0031262);nucleus (0005634);condensed chromosome kinetochore (0000777)	Resolution of Sister Chromatid Cohesion (REACT:150425);Separation of Sister Chromatids (REACT:150471);Mitotic Prometaphase (REACT:682);Cell Cycle (REACT:115566);Mitotic M-M/G1 phases (REACT:21300)	P1	-	9.49	10.04	8.59	8.79	8.89	8.98
NM_020242	KIF15	HKLP2;KNSL7;NY-BR-62	kinesin family member 15;kinesin-like 7;kinesin-like protein 2;kinesin-like protein 7;kinesin-like protein KIF15;serologically defined breast cancer antigen NY-BR-62	56992	ENSG00000163808	23210	antigen processing and presentation of exogenous peptide antigen via MHC class II (0019886);ATP catabolic process (0006200);blood coagulation (0007596);cell proliferation (0008283);microtubule-based movement (0007018);mitotic nuclear division (0007067)	ATP binding (0005524);ATPase activity (0016887);DNA binding (0003677);microtubule motor activity (0003777);microtubule binding (0008017)	centrosome (0005813);cytosol (0005829);membrane (0016020);microtubule (0005874);plus-end kinesin complex (0005873);spindle (0005819)	MHC class II antigen presentation (REACT:121399);Kinesins (REACT:25201);Hemostasis (REACT:604);Immune System (REACT:6900)	P1	-	9.42	9.88	8.63	8.83	8.91	9
NM_015651	PHF19	MTF2L1;PCL3;TDRD19B;RP11-27I1.1	PHD finger protein 19;polycomb like 3;polycomb-like protein 3;tudor domain containing 19B	26147	ENSG00000119403	12524	chromatin modification (0016568);negative regulation of transcription from RNA polymerase II promoter (0000122);positive regulation of histone H3-K27 methylation (0061087);stem cell maintenance (0019827);transcription, DNA-templated (0006351)	methylated histone binding (0035064);zinc ion binding (0008270)	ESC/E(Z) complex (0035098)	PRC2 methylates histones and DNA (REACT:200808);Gene Expression (REACT:71)	P1	-	9.41	9.87	8.71	8.86	8.78	9.07
NM_001813	CENPE	CENP-E;KIF10;MCPH13;PPP1R61	centromere protein E, 312kDa;Centromere autoantigen E (312kD);centromere-associated protein E;kinesin family member 10;kinesin-related protein CENPE;protein phosphatase 1, regulatory subunit 61	1062	ENSG00000138778	20429	antigen processing and presentation of exogenous peptide antigen via MHC class II (0019886);ATP catabolic process (0006200);blood coagulation (0007596);kinetochore assembly (0051382);mitotic chromosome movement towards spindle pole (0007079);mitotic metaphase plate congression (0007080);multicellular organismal development (0007275);positive regulation of protein kinase activity (0045860);regulat…	ATP binding (0005524);ATPase activity (0016887);kinetochore binding (0043515);microtubule motor activity (0003777);microtubule binding (0008017)	condensed chromosome outer kinetochore (0000940);condensed nuclear chromosome kinetochore (0000778);cytosol (0005829);kinesin complex (0005871);membrane (0016020);microtubule (0005874);midbody (0030496);mitotic spindle midzone (1990023)	MHC class II antigen presentation (REACT:121399);Resolution of Sister Chromatid Cohesion (REACT:150425);Separation of Sister Chromatids (REACT:150471);Kinesins (REACT:25201);Mitotic Prometaphase (REACT:682);Cell Cycle (REACT:115566);Hemostasis (REACT:604);Immune System (REACT:6900);Mitotic M-M/G1 phases (REACT:21300)	P1	-	9.87	10.36	8.46	8.83	8.69	8.87
NM_145061	SKA3	C13orf3;RAMA1;RP11-101P17.12-002	spindle and kinetochore associated complex subunit 3;spindle and kinetochore-associated protein 3	221150	ENSG00000165480	124284	chromosome segregation (0007059);mitotic nuclear division (0007067);regulation of microtubule polymerization or depolymerization (0031110);cell division (0051301)	protein binding (0005515)	condensed chromosome outer kinetochore (0000940);cytoplasm (0005737);spindle microtubule (0005876)	-	P1	-	9.45	10.07	8.39	8.81	8.66	9.14
NM_016426	GTSE1	B99;RP5-1163J1.2	G-2 and S-phase expressed 1;G2 and S phase-expressed protein 1;protein B99 homolog	51512	ENSG00000075218	8489	DNA damage response, signal transduction by p53 class mediator resulting in cell cycle arrest (0006977);microtubule-based process (0007017)	protein binding (0005515)	cytoplasmic microtubule (0005881);membrane (0016020)	p53 signaling pathway (KEGG:04115)	P1	-	9.72	10.21	8.39	8.91	8.51	9.15
NM_016048	ISOC1	CGI-111	isochorismatase domain containing 1;isochorismatase domain-containing protein 1	51015	ENSG00000066583	9361	metabolic process (0008152)	catalytic activity (0003824)	extracellular vesicular exosome (0070062);peroxisome (0005777)	-	P1	-	13.52	13.66	12.66	12.8	12.69	12.73
NM_003537	HIST1H3B	H3/l;H3FL	histone cluster 1, H3b;H3 histone family, member L;histone 1, H3b;histone H3.1;histone H3/l	8358	ENSG00000274267	136775	blood coagulation (0007596);DNA replication-dependent nucleosome assembly (0006335);regulation of gene silencing (0060968)	DNA binding (0003677);protein heterodimerization activity (0046982)	extracellular vesicular exosome (0070062);membrane (0016020);nuclear chromosome (0000228);nucleoplasm (0005654);nucleosome (0000786)	Senescence-Associated Secretory Phenotype (SASP) (REACT:169168);Oxidative Stress Induced Senescence (REACT:169436);HATs acetylate histones (REACT:172610);Condensation of Prophase Chromosomes (REACT:172744);formation of the beta-catenin:TCF transactivating complex (REACT:200753);PRC2 methylates histones and DNA (REACT:200808);SIRT1 negatively regulates rRNA Expression (REACT:200827);NoRC negativel…	P1	-	13.29	13.7	12.57	12.85	12.86	13.13
NM_004260	RECQL4	RECQ4	RecQ protein-like 4;ATP-dependent DNA helicase Q4;DNA helicase, RecQ-like type 4;DNA helicase, RecQ-like, type 4	9401	ENSG00000160957	3144	DNA duplex unwinding (0032508);DNA recombination (0006310);DNA repair (0006281);DNA replication (0006260);DNA strand renaturation (0000733);multicellular organismal development (0007275);ATP catabolic process (0006200)	annealing helicase activity (0036310);ATP binding (0005524);ATP-dependent 3'-5' DNA helicase activity (0043140);bubble DNA binding (0000405);zinc ion binding (0008270)	cytoplasm (0005737);membrane (0016020);nucleus (0005634)	-	P1	-	13.13	13.59	12.44	12.66	12.84	13.06
NM_000169	GLA	GALA	galactosidase, alpha;agalsidase alfa;alpha-D-galactosidase A;alpha-D-galactoside galactohydrolase 1;alpha-gal A;alpha-galactosidase A;melibiase	2717	ENSG00000102393	90852	glycoside catabolic process (0016139);glycosylceramide catabolic process (0046477);negative regulation of nitric oxide biosynthetic process (0045019);negative regulation of nitric-oxide synthase activity (0051001);oligosaccharide metabolic process (0009311);small molecule metabolic process (0044281)	galactoside binding (0016936);protein homodimerization activity (0042803);raffinose alpha-galactosidase activity (0052692);receptor binding (0005102)	extracellular vesicular exosome (0070062);Golgi apparatus (0005794);lysosomal lumen (0043202)	Glycosphingolipid metabolism (REACT:116105);Galactose metabolism (KEGG:00052);Glycerolipid metabolism (KEGG:00561);Glycosphingolipid biosynthesis - globo series (KEGG:00603);Lysosome (KEGG:04142);Metabolism (REACT:111217);Sphingolipid metabolism (KEGG:00600)	P1	-	13.1	14.61	12.27	12.83	12.79	13.2
NM_006408	AGR2	AG2;GOB-4;HAG-2;HEL-S-116;PDIA17;XAG-2;UNQ515/PRO1030	anterior gradient 2;AG-2;HPC8;anterior gradient homolog 2;anterior gradient protein 2 homolog;epididymis secretory protein Li 116;protein disulfide isomerase family A, member 17;secreted cement gland homolog;secreted cement gland protein XAG-2 homolog	10551	ENSG00000106541	4674	lung goblet cell differentiation (0060480);mucus secretion (0070254)	dystroglycan binding (0002162)	endoplasmic reticulum (0005783);extracellular region (0005576);mitochondrion (0005739)	-	P1	-	13.55	14.2	12.75	13.18	12.73	13.08
NM_002105	H2AFX	H2A.X;H2A/X;H2AX	H2A histone family, member X;H2AX histone;histone H2A.x;histone H2AX	3014	ENSG00000188486	134201	DNA damage checkpoint (0000077);double-strand break repair via homologous recombination (0000724);meiotic nuclear division (0007126);nucleosome assembly (0006334);positive regulation of DNA repair (0045739);response to ionizing radiation (0010212);spermatogenesis (0007283)	damaged DNA binding (0003684);enzyme binding (0019899);histone binding (0042393);protein heterodimerization activity (0046982)	condensed nuclear chromosome (0000794);extracellular vesicular exosome (0070062);male germ cell nucleus (0001673);nuclear chromatin (0000790);nucleoplasm (0005654);nucleosome (0000786);replication fork (0005657);site of double-strand break (0035861);XY body (0001741);chromosome, telomeric region (0000781)	Senescence-Associated Secretory Phenotype (SASP) (REACT:169168);DNA Damage/Telomere Stress Induced Senescence (REACT:169185);Oxidative Stress Induced Senescence (REACT:169436);Condensation of Prophase Chromosomes (REACT:172744);MRN complex relocalizes to nuclear foci (REACT:1884);ATM mediated phosphorylation of repair proteins (REACT:1924);formation of the beta-catenin:TCF transactivating complex…	P1	-	13.41	14.02	12.74	12.87	12.72	12.97
NM_004219	PTTG1	EAP1;HPTTG;PTTG;TUTR1	pituitary tumor-transforming 1;ESP1-associated protein 1;pituitary tumor-transforming gene 1 protein;securin;tumor-transforming protein 1	9232	ENSG00000164611	3110	anaphase-promoting complex-dependent proteasomal ubiquitin-dependent protein catabolic process (0031145);chromosome organization (0051276);chromosome segregation (0007059);DNA repair (0006281);mitotic nuclear division (0007067);negative regulation of endopeptidase activity (0010951);regulation of transcription, DNA-templated (0006355);spermatogenesis (0007283);transcription from RNA polymerase II…	cysteine-type endopeptidase inhibitor activity (0004869);sequence-specific DNA binding transcription factor activity (0003700);SH3 domain binding (0017124)	cytosol (0005829);nucleus (0005634)	Separation of Sister Chromatids (REACT:150471);APC/C:Cdh1 mediated degradation of Cdc20 and other APC/C:Cdh1 targeted proteins in late mitosis/early G1 (REACT:6761);APC/C:Cdc20 mediated degradation of Securin (REACT:6871);Cell Cycle (REACT:115566);Cell cycle (KEGG:04110);Mitotic M-M/G1 phases (REACT:21300);Oocyte meiosis (KEGG:04114)	P1	Yes	13.5	13.88	12.94	12.87	13.15	12.94
NM_000067	CA2	CA-II;CAC;CAII;Car2;HEL-76	carbonic anhydrase II;carbonate dehydratase II;carbonic anhydrase 2;carbonic anhydrase B;carbonic anhydrase C;carbonic dehydratase;epididymis luminal protein 76	760	ENSG00000104267	37256	angiotensin-activated signaling pathway (0038166);bicarbonate transport (0015701);kidney development (0001822);morphogenesis of an epithelium (0002009);odontogenesis of dentin-containing tooth (0042475);one-carbon metabolic process (0006730);positive regulation of bone resorption (0045780);positive regulation of cellular pH reduction (0032849);positive regulation of dipeptide transmembrane transp…	carbonate dehydratase activity (0004089);zinc ion binding (0008270);protein binding (0005515)	apical part of cell (0045177);axon (0030424);basolateral plasma membrane (0016323);cytosol (0005829);extracellular space (0005615);extracellular vesicular exosome (0070062);microvillus (0005902);myelin sheath (0043209)	Reversible hydration of carbon dioxide (REACT:121123);Erythrocytes take up carbon dioxide and release oxygen (REACT:121329);Erythrocytes take up oxygen and release carbon dioxide (REACT:121380);Bile secretion (KEGG:04976);Collecting duct acid secretion (KEGG:04966);Gastric acid secretion (KEGG:04971);Metabolism (REACT:111217);Nitrogen metabolism (KEGG:00910);Pancreatic secretion (KEGG:04972);Prox…	P1	-	13.29	14.23	13.05	12.86	13.2	13.17
NM_002266	KPNA2	IPOA1;QIP2;RCH1;SRP1alpha	karyopherin alpha 2 (RAG cohort 1, importin alpha 1);RAG cohort 1;RAG cohort protein 1;SRP1-alpha;importin alpha 1;importin alpha 2;importin subunit alpha-1;importin subunit alpha-2;importin-alpha-P1;karyopherin subunit alpha-2;pendulin	3838	ENSG00000182481	1708	cytokine-mediated signaling pathway (0019221);DNA metabolic process (0006259);NLS-bearing protein import into nucleus (0006607);regulation of DNA recombination (0000018);viral process (0016032)	histone deacetylase binding (0042826);nuclear localization sequence binding (0008139);poly(A) RNA binding (0044822);protein transporter activity (0008565)	cytosol (0005829);membrane (0016020);nucleoplasm (0005654)	ISG15 antiviral mechanism (REACT:115831);Immune System (REACT:6900)	P1	-	15.44	15.88	14.57	14.79	14.76	14.88
NM_002129	HMGB2	HMG2	high mobility group box 2;HMG-2;high mobility group protein 2;high mobility group protein B2;high-mobility group (nonhistone chromosomal) protein 2;high-mobility group box 2	3148	-	37582	apoptotic DNA fragmentation (0006309);base-excision repair, DNA ligation (0006288);cell chemotaxis (0060326);cellular response to lipopolysaccharide (0071222);DNA topological change (0006265);male gonad development (0008584);negative regulation of extrinsic apoptotic signaling pathway via death domain receptors (1902042);negative regulation of transcription, DNA-templated (0045892);nucleosome ass…	chemoattractant activity (0042056);damaged DNA binding (0003684);DNA binding, bending (0008301);double-stranded DNA binding (0003690);poly(A) RNA binding (0044822);RAGE receptor binding (0050786);sequence-specific DNA binding transcription factor activity (0003700);single-stranded DNA binding (0003697);transcription regulatory region DNA binding (0044212);chromatin binding (0003682);protein domai…	condensed chromosome (0000793);extracellular space (0005615);nucleoplasm (0005654);perinuclear region of cytoplasm (0048471);protein complex (0043234)	Activation of DNA fragmentation factor (REACT:13462);Apoptosis (REACT:578)	P1	Yes	14.28	14.67	13.66	13.61	13.75	13.82
NM_012145	DTYMK	CDC8;PP3731;TMPK;TYMK	deoxythymidylate kinase (thymidylate kinase);dTMP kinase;thymidylate kinase	1841	ENSG00000168393	6285	cell cycle (0007049);cell proliferation (0008283);cellular response to growth factor stimulus (0071363);dTDP biosynthetic process (0006233);dTTP biosynthetic process (0006235);myoblast differentiation (0045445);nucleobase-containing small molecule interconversion (0015949);nucleoside monophosphate phosphorylation (0046940);nucleotide phosphorylation (0046939);response to cadmium ion (0046686);res…	ATP binding (0005524);nucleoside phosphate kinase activity (0050145);thymidylate kinase activity (0004798);uridylate kinase activity (0009041)	cytosol (0005829);mitochondrial intermembrane space (0005758);mitochondrial matrix (0005759);nucleus (0005634)	Synthesis and interconversion of nucleotide di- and triphosphates (REACT:21330);Metabolic pathways (KEGG:01100);Metabolism (REACT:111217);Pyrimidine metabolism (KEGG:00240)	P1	-	14.03	14.56	13.43	13.63	13.83	13.86
NM_012484	HMMR	CD168;IHABP;RHAMM	hyaluronan-mediated motility receptor (RHAMM);hyaluronan mediated motility receptor;intracellular hyaluronic acid-binding protein;receptor for hyaluronan-mediated motility	3161	ENSG00000072571	8271	carbohydrate metabolic process (0005975);hyaluronan catabolic process (0030214);small molecule metabolic process (0044281)	hyaluronic acid binding (0005540)	cytoplasm (0005737);plasma membrane (0005886);cell surface (0009986)	Hyaluronan uptake and degradation (REACT:120996);Disease (REACT:116125);ECM-receptor interaction (KEGG:04512);Metabolism (REACT:111217)	P1	-	12.19	12.7	10.9	11.23	11.3	11.19
NM_005066	SFPQ	POMP100;PPP1R140;PSF	splicing factor proline/glutamine-rich;100 kDa DNA-pairing protein;DNA-binding p52/p100 complex, 100 kDa subunit;PTB-associated splicing factor;PTB-associated-splicing factor;hPOMp100;polypyrimidine tract binding protein associated;polypyrimidine tract-binding protein-associated splicing factor;polypyrimidine tract-binding protein-associated-splicing factor;protein phosphatase 1, regulatory subun…	6421	ENSG00000116560	3714	alternative mRNA splicing, via spliceosome (0000380);DNA recombination (0006310);DNA repair (0006281);histone H3 deacetylation (0070932);negative regulation of circadian rhythm (0042754);negative regulation of transcription from RNA polymerase II promoter (0000122);positive regulation of oxidative stress-induced intrinsic apoptotic signaling pathway (1902177);rhythmic process (0048511);transcript…	core promoter binding (0001047);histone deacetylase binding (0042826);nucleotide binding (0000166);poly(A) RNA binding (0044822);transcription regulatory region sequence-specific DNA binding (0000976)	chromatin (0000785);cytoplasm (0005737);nuclear matrix (0016363);paraspeckles (0042382)	-	P1	-	12.4	12.79	11.06	11.64	11.28	11.61
NM_006101	NDC80	HEC;HEC1;HsHec1;KNTC2;TID3;hsNDC80	NDC80 kinetochore complex component;NDC80 homolog, kinetochore complex component;NDC80 kinetochore complex component homolog;highly expressed in cancer protein;highly expressed in cancer, rich in leucine heptad repeats;kinetochore associated 2;kinetochore protein Hec1;kinetochore protein NDC80 homolog;kinetochore-associated protein 2;retinoblastoma-associated protein HEC	10403	ENSG00000080986	38141	establishment of mitotic spindle orientation (0000132);mitotic spindle organization (0007052);cell division (0051301);attachment of mitotic spindle microtubules to kinetochore (0051315)	structural constituent of cytoskeleton (0005200);protein binding (0005515)	condensed nuclear chromosome outer kinetochore (0000942);cytosol (0005829);membrane (0016020);Ndc80 complex (0031262)	Resolution of Sister Chromatid Cohesion (REACT:150425);Separation of Sister Chromatids (REACT:150471);Mitotic Prometaphase (REACT:682);Cell Cycle (REACT:115566);Mitotic M-M/G1 phases (REACT:21300)	P1	-	12.37	12.85	10.98	11.42	11.3	11.54
NM_006845	KIF2C	CT139;KNSL6;MCAK;RP11-269F19.1	kinesin family member 2C;kinesin-like protein 6;kinesin-like protein KIF2C;mitotic centromere-associated kinesin	11004	ENSG00000142945	21355	antigen processing and presentation of exogenous peptide antigen via MHC class II (0019886);ATP catabolic process (0006200);blood coagulation (0007596);cell proliferation (0008283);establishment or maintenance of microtubule cytoskeleton polarity (0030951);microtubule depolymerization (0007019);microtubule-based movement (0007018);regulation of chromosome segregation (0051983);mitotic metaphase p…	ATP binding (0005524);ATPase activity (0016887);centromeric DNA binding (0019237);microtubule motor activity (0003777);microtubule plus-end binding (0051010)	cytosol (0005829);kinesin complex (0005871);membrane (0016020);microtubule plus-end (0035371);nucleus (0005634);condensed chromosome kinetochore (0000777);cytoplasmic microtubule (0005881)	MHC class II antigen presentation (REACT:121399);Resolution of Sister Chromatid Cohesion (REACT:150425);Separation of Sister Chromatids (REACT:150471);Kinesins (REACT:25201);Mitotic Prometaphase (REACT:682);Cell Cycle (REACT:115566);Hemostasis (REACT:604);Immune System (REACT:6900);Mitotic M-M/G1 phases (REACT:21300)	P1	-	12.21	12.77	11.45	11.66	11.75	11.81
NM_006670	TPBG	5T4;5T4AG;M6P1;WAIF1	trophoblast glycoprotein;5T4 oncofetal antigen;5T4 oncofetal trophoblast glycoprotein;5T4 oncotrophoblast glycoprotein;wnt-activated inhibitory factor 1	7162	ENSG00000146242	4859	cell adhesion (0007155)	-	cell surface (0009986);endoplasmic reticulum (0005783);integral component of plasma membrane (0005887)	-	P1	-	12.26	12.62	11.48	11.66	11.5	11.9
NM_007317	KIF22	A-328A3.2;KID;KNSL4;OBP;OBP-1;OBP-2;SEMDJL2	kinesin family member 22;kinesin-like DNA-binding protein pseudogene;kinesin-like protein 4;kinesin-like protein KIF22;oriP binding protein;origin of plasmid DNA replication-binding protein	3835	ENSG00000079616	32011	antigen processing and presentation of exogenous peptide antigen via MHC class II (0019886);ATP catabolic process (0006200);blood coagulation (0007596);DNA repair (0006281);microtubule-based movement (0007018);sister chromatid cohesion (0007062);mitotic metaphase plate congression (0007080)	ATP binding (0005524);ATPase activity (0016887);DNA binding (0003677);microtubule motor activity (0003777);microtubule binding (0008017)	chromatin (0000785);cytosol (0005829);focal adhesion (0005925);kinesin complex (0005871);kinetochore (0000776);microtubule (0005874);spindle (0005819);nucleoplasm (0005654)	MHC class II antigen presentation (REACT:121399);Kinesins (REACT:25201);Hemostasis (REACT:604);Immune System (REACT:6900)	P1	-	12.12	12.47	11.43	11.7	11.63	11.88
NM_015908	SRRT	ARS2;ASR2;serrate	serrate, RNA effector molecule;arsenate resistance protein 2;arsenate resistance protein ARS2;arsenite resistance protein;arsenite-resistance protein 2;serrate RNA effector molecule homolog	51593	ENSG00000087087	9298	cell proliferation (0008283);neuronal stem cell maintenance (0097150);primary miRNA processing (0031053);regulation of transcription, DNA-templated (0006355);response to arsenic-containing substance (0046685);transcription, DNA-templated (0006351)	DNA binding (0003677);poly(A) RNA binding (0044822);protein binding (0005515)	cytoplasm (0005737);nucleoplasm (0005654)	-	P1	-	12.4	12.7	11.8	12.06	11.64	11.91
NM_005480	TROAP	TASTIN	trophinin associated protein;tastin;trophinin assisting protein;trophinin-assisting protein (tastin);trophinin-associated protein	10024	ENSG00000135451	28697	cell adhesion (0007155)	protein binding (0005515)	cytoplasm (0005737)	-	P1	-	12.51	12.98	11.57	11.8	11.59	11.77
NM_198433	AURKA	AIK;ARK1;AURA;AURORA2;BTAK;PPP1R47;STK15;STK6;STK7;RP5-1167H4.6	aurora kinase A;ARK-1;Aurora-A kinase;IPL1-related kinase;aurora 2;aurora-related kinase 1;aurora/IPL1-like kinase;aurora/IPL1-related kinase 1;breast tumor-amplified kinase;breast-tumor-amplified kinase;hARK1;protein phosphatase 1, regulatory subunit 47;serine/threonine kinase 6;serine/threonine protein kinase 15;serine/threonine-protein kinase 15;serine/threonine-protein kinase 6;serine/threoni…	6790	ENSG00000087586	2670	anaphase-promoting complex-dependent proteasomal ubiquitin-dependent protein catabolic process (0031145);anterior/posterior axis specification (0009948);centrosome localization (0051642);G2/M transition of mitotic cell cycle (0000086);mitotic centrosome separation (0007100);mitotic spindle organization (0007052);negative regulation of apoptotic process (0043066);negative regulation of protein bin…	ATP binding (0005524);histone serine kinase activity (0035174);protein kinase binding (0019901);protein serine/threonine/tyrosine kinase activity (0004712);ubiquitin protein ligase binding (0031625)	axon hillock (0043203);cytosol (0005829);germinal vesicle (0042585);meiotic spindle (0072687);midbody (0030496);mitotic spindle (0072686);perinuclear region of cytoplasm (0048471);pronucleus (0045120);spindle pole centrosome (0031616);condensed nuclear chromosome, centromeric region (0000780);spindle microtubule (0005876);chromosome passenger complex (0032133);spindle midzone (0051233)	Regulation of PLK1 Activity at G2/M Transition (REACT:160315);APC/C:Cdh1 mediated degradation of Cdc20 and other APC/C:Cdh1 targeted proteins in late mitosis/early G1 (REACT:6761);Cell Cycle (REACT:115566);Oocyte meiosis (KEGG:04114)	P1	-	12.29	13	11.42	11.63	11.56	11.73
NM_003504	CDC45	CDC45L;CDC45L2;PORC-PI-1;UNQ374/PRO710	cell division cycle 45;CDC45 cell division cycle 45 homolog;CDC45-related protein;cell division control protein 45 homolog;cell division cycle 45 homolog;cell division cycle 45-like 2;human CDC45	8318	ENSG00000093009	2616	DNA replication checkpoint (0000076);DNA replication initiation (0006270);DNA strand elongation involved in DNA replication (0006271);regulation of transcription involved in G1/S transition of mitotic cell cycle (0000083);double-strand break repair via break-induced replication (0000727);pre-replicative complex assembly involved in nuclear cell cycle DNA replication (0006267);regulation of chroma…	chromatin binding (0003682);DNA replication origin binding (0003688);single-stranded DNA binding (0003697);protein binding (0005515);3'-5' DNA helicase activity (0043138)	centrosome (0005813);cytoplasm (0005737);nuclear pre-replicative complex (0005656);DNA replication preinitiation complex (0031261);replication fork protection complex (0031298)	Activation of the pre-replicative complex (REACT:1095);E2F mediated regulation of DNA replication (REACT:471);Activation of ATR in response to replication stress (REACT:6769);Unwinding of DNA (REACT:6776);G1/S-Specific Transcription (REACT:683);Cell cycle (KEGG:04110);Cell Cycle (REACT:115566);DNA Replication (REACT:383);Mitotic M-M/G1 phases (REACT:21300)	P1	-	11.85	12.62	11.49	11.79	12.06	12.22
NM_001083961	WDR62	C19orf14;MCPH2	WD repeat domain 62;WD repeat-containing protein 62;microcephaly, primary autosomal recessive 2	284403	ENSG00000075702	15927	cerebral cortex development (0021987);neurogenesis (0022008)	-	cytoplasm (0005737);spindle pole (0000922);nucleoplasm (0005654)	-	P1	-	11.83	12.64	11.01	11.26	11.62	11.69
NM_001185011	NCAPH2	CAPH2	non-SMC condensin II complex, subunit H2;CAP-H2 subunit of the condensin II complex;CTA-384D8.36;chromosome-associated protein H2;condensin-2 complex subunit H2;kleisin beta	29781	ENSG00000025770	12045	chromosome condensation (0030261);mitotic cell cycle (0000278)	protein binding (0005515)	chromosome (0005694);membrane (0016020);nucleoplasm (0005654)	Condensation of Prophase Chromosomes (REACT:172744);Cell Cycle (REACT:115566);Mitotic M-M/G1 phases (REACT:21300)	P1	-	11.95	12.36	11.22	11.48	11.66	11.68
NM_021067	GINS1	PSF1;RP4-691N24.2	GINS complex subunit 1 (Psf1 homolog);DNA replication complex GINS protein PSF1;partner of sld five-1	9837	ENSG00000101003	44516	DNA strand elongation involved in DNA replication (0006271);inner cell mass cell proliferation (0001833);mitotic cell cycle (0000278)	-	cytoplasm (0005737);nucleoplasm (0005654)	Unwinding of DNA (REACT:6776);Cell Cycle (REACT:115566);DNA Replication (REACT:383)	P1	-	11.82	12.5	11.37	11.58	11.72	11.81
NM_004701	CCNB2	HsT17299	cyclin B2;G2/mitotic-specific cyclin-B2	9133	ENSG00000157456	74359	G2/M transition of mitotic cell cycle (0000086);growth (0040007);in utero embryonic development (0001701);mitotic nuclear division (0007067);mitotic nuclear envelope disassembly (0007077);regulation of cyclin-dependent protein serine/threonine kinase activity (0000079);T cell homeostasis (0043029);thymus development (0048538);cell division (0051301)	protein kinase binding (0019901)	centrosome (0005813);cytosol (0005829);membrane (0016020);nucleoplasm (0005654)	Polo-like kinase mediated events (REACT:1006);Golgi Cisternae Pericentriolar Stack Reorganization (REACT:1100);Condensation of Prometaphase Chromosomes (REACT:150260);Resolution of Sister Chromatid Cohesion (REACT:150425);Activation of NIMA Kinases NEK9, NEK6, NEK7 (REACT:160122);Regulation of PLK1 Activity at G2/M Transition (REACT:160315);Nuclear Pore Complex (NPC) Disassembly (REACT:163931);G2…	P1	-	12.5	13.08	11.83	12	12.13	12.11
NM_024053	CENPM	C22orf18;CENP-M;PANE1;bK250D10.2;CTA-250D10.18-008	centromere protein M;interphase centromere complex protein 39;proliferation associated nuclear element 1;proliferation-associated nuclear element protein 1	79019	ENSG00000100162	11438	mitotic cell cycle (0000278)	-	cytosol (0005829);nucleus (0005634);condensed chromosome kinetochore (0000777)	Resolution of Sister Chromatid Cohesion (REACT:150425);Separation of Sister Chromatids (REACT:150471);Mitotic Prometaphase (REACT:682);Cell Cycle (REACT:115566);Mitotic M-M/G1 phases (REACT:21300)	P1	-	12.37	13.03	11.76	12.04	12.11	12.28
A_32_P152696	-	-	-	-	-	-	-	-	-	-	P1	-	12.45	12.9	11.84	11.95	11.99	12.04
NM_003378	VGF	-	VGF nerve growth factor inducible;neuro-endocrine specific protein VGF;neurosecretory protein VGF	7425	ENSG00000128564	2536	defense response to bacterium (0042742);generation of precursor metabolites and energy (0006091);glucose homeostasis (0042593);insulin secretion (0030073);ovarian follicle development (0001541);response to cAMP (0051591);response to cold (0009409);response to dietary excess (0002021);response to insulin (0032868);sexual reproduction (0019953)	neuropeptide hormone activity (0005184);growth factor activity (0008083)	extracellular space (0005615);transport vesicle (0030133)	-	P1	-	12.51	13.11	11.69	11.94	11.91	12.11
NM_031966	CCNB1	CCNB	cyclin B1;G2/mitotic-specific cyclin B1;G2/mitotic-specific cyclin-B1	891	ENSG00000134057	68982	anaphase-promoting complex-dependent proteasomal ubiquitin-dependent protein catabolic process (0031145);cellular response to fatty acid (0071398);cellular response to hypoxia (0071456);cellular response to iron(III) ion (0071283);cellular response to organic cyclic compound (0071407);digestive tract development (0048565);G1/S transition of mitotic cell cycle (0000082);G2/M transition of mitotic …	patched binding (0005113);protein kinase binding (0019901);histone kinase activity (0035173)	centrosome (0005813);condensed nuclear chromosome outer kinetochore (0000942);cytosol (0005829);membrane (0016020);nucleoplasm (0005654);spindle pole (0000922)	Polo-like kinase mediated events (REACT:1006);Golgi Cisternae Pericentriolar Stack Reorganization (REACT:1100);E2F-enabled inhibition of pre-replication complex formation (REACT:1321);MASTL Facilitates Mitotic Progression (REACT:150182);Condensation of Prometaphase Chromosomes (REACT:150260);Resolution of Sister Chromatid Cohesion (REACT:150425);Recruitment of NuMA to mitotic centrosomes (REACT:1…	P1	-	12.7	13.4	11.83	12.01	11.96	12.09
NM_018101	CDCA8	BOR;BOREALIN;DasraB;MESRGP	cell division cycle associated 8;Dasra B;borealin;cell division cycle-associated protein 8;dasra-B;hDasra-B;pluripotent embryonic stem cell-related gene 3 protein	55143	ENSG00000134690	23075	mitotic metaphase plate congression (0007080);cell division (0051301)	protein binding (0005515)	chromocenter (0010369);chromosome passenger complex (0032133);chromosome, centromeric region (0000775);cytosol (0005829);intercellular bridge (0045171);midbody (0030496);nucleolus (0005730);spindle (0005819)	Resolution of Sister Chromatid Cohesion (REACT:150425);Separation of Sister Chromatids (REACT:150471);Mitotic Prometaphase (REACT:682);Cell Cycle (REACT:115566);Mitotic M-M/G1 phases (REACT:21300)	P1	-	12.59	13.33	11.93	12.02	12.1	12.16
NM_005804	DDX39A	BAT1;BAT1L;DDX39;DDXL;URH49	DEAD (Asp-Glu-Ala-Asp) box polypeptide 39A;ATP-dependent RNA helicase DDX39A;DEAD (Asp-Glu-Ala-Asp) box polypeptide 39;DEAD box protein 39;DEAD/H (Asp-Glu-Ala-Asp/His) box polypeptide 39;UAP56-related helicase, 49 kDa;nuclear RNA helicase URH49;nuclear RNA helicase, DECD variant of DEAD box family	10212	ENSG00000123136	68487	mRNA export from nucleus (0006406);mRNA splicing, via spliceosome (0000398)	ATP binding (0005524);helicase activity (0004386);poly(A) RNA binding (0044822);protein binding (0005515)	cytoplasm (0005737);membrane (0016020);nucleus (0005634)	-	P1	-	12.79	13.33	11.85	12.28	12.06	12.39
NM_001009936	PHF19	MTF2L1;PCL3;TDRD19B;RP11-27I1.1	PHD finger protein 19;polycomb like 3;polycomb-like protein 3;tudor domain containing 19B	26147	ENSG00000119403	12524	chromatin modification (0016568);negative regulation of transcription from RNA polymerase II promoter (0000122);positive regulation of histone H3-K27 methylation (0061087);stem cell maintenance (0019827);transcription, DNA-templated (0006351)	methylated histone binding (0035064);zinc ion binding (0008270)	ESC/E(Z) complex (0035098)	PRC2 methylates histones and DNA (REACT:200808);Gene Expression (REACT:71)	P1	-	12.83	13.1	12.06	12.28	12.14	12.44
NM_181801	UBE2C	UBCH10;dJ447F3.2;RP3-447F3.1	ubiquitin-conjugating enzyme E2C;cyclin-selective ubiquitin carrier protein;mitotic-specific ubiquitin-conjugating enzyme;ubiquitin-conjugating enzyme E2 C;ubiquitin-protein ligase C	11065	ENSG00000175063	5096	activation of anaphase-promoting complex activity (0051488);anaphase-promoting complex-dependent proteasomal ubiquitin-dependent protein catabolic process (0031145);cyclin catabolic process (0008054);exit from mitosis (0010458);free ubiquitin chain polymerization (0010994);mitotic spindle assembly checkpoint (0007094);negative regulation of ubiquitin-protein ligase activity involved in mitotic ce…	acid-amino acid ligase activity (0016881);ATP binding (0005524);ubiquitin protein ligase binding (0031625);ubiquitin protein ligase activity (0061630);ubiquitin conjugating enzyme activity (0061631)	anaphase-promoting complex (0005680);cytosol (0005829);nucleoplasm (0005654)	Inactivation of APC/C via direct inhibition of the APC/C complex (REACT:1072);Separation of Sister Chromatids (REACT:150471);Senescence-Associated Secretory Phenotype (SASP) (REACT:169168);APC/C:Cdh1 mediated degradation of Cdc20 and other APC/C:Cdh1 targeted proteins in late mitosis/early G1 (REACT:6761);APC/C:Cdc20 mediated degradation of mitotic proteins (REACT:6781);Autodegradation of Cdh1 by…	P1	-	12.89	13.47	12.29	12.6	12.2	12.5
NM_001142761	KNSTRN	C15orf23;SKAP;TRAF4AF1;HSD11	kinetochore-localized astrin/SPAG5 binding protein;TRAF4 associated factor 1;TRAF4-associated factor 1;kinastrin;kinetochore-localized astrin-binding protein;kinetochore-localized astrin/SPAG5-binding protein;putative TRAF4-associated factor 1;small kinetochore associated protein;small kinetochore-associated protein;small kinetochore-associated protein, kinetochore-localized astrin-binding protei…	90417	ENSG00000128944	12198	mitotic sister chromatid segregation (0000070);regulation of attachment of spindle microtubules to kinetochore (0051988);spindle organization (0007051);cell division (0051301)	protein binding (0005515)	cytoplasm (0005737);microtubule plus-end (0035371);mitotic spindle (0072686);nucleus (0005634);condensed chromosome kinetochore (0000777);spindle pole (0000922)	-	P1	-	12.8	13.43	12.19	12.3	12.41	12.43
NM_003981	PRC1	ASE1	protein regulator of cytokinesis 1;anaphase spindle elongation 1 homolog;protein regulating cytokinesis 1	9055	ENSG00000198901	37868	cytokinesis (0000910);mitotic spindle elongation (0000022)	identical protein binding (0042802);protein kinase binding (0019901);microtubule binding (0008017);kinesin binding (0019894)	cytoplasm (0005737);plasma membrane (0005886);spindle microtubule (0005876);spindle pole (0000922);nucleoplasm (0005654)	-	P1	-	12.94	13.44	12.31	12.51	12.51	12.58
NM_001012271	BIRC5	API4;EPR-1	baculoviral IAP repeat containing 5;apoptosis inhibitor 4;apoptosis inhibitor survivin;baculoviral IAP repeat-containing protein 5;survivin variant 3 alpha	332	ENSG00000089685	37450	chromosome segregation (0007059);cytokinesis (0000910);establishment of chromosome localization (0051303);G2/M transition of mitotic cell cycle (0000086);negative regulation of transcription, DNA-templated (0045892);positive regulation of cell proliferation (0008284);positive regulation of exit from mitosis (0031536);protein complex localization (0031503);protein phosphorylation (0006468);spindle…	chaperone binding (0051087);cobalt ion binding (0050897);cofactor binding (0048037);cysteine-type endopeptidase inhibitor activity involved in apoptotic process (0043027);microtubule binding (0008017);protein heterodimerization activity (0046982);protein homodimerization activity (0042803);Ran GTPase binding (0008536);zinc ion binding (0008270);ubiquitin-protein transferase activity (0004842)	centriole (0005814);chromosome passenger complex (0032133);condensed chromosome kinetochore (0000777);cytoplasmic microtubule (0005881);cytosol (0005829);interphase microtubule organizing center (0031021);midbody (0030496);nuclear chromosome (0000228);spindle microtubule (0005876)	Resolution of Sister Chromatid Cohesion (REACT:150425);Separation of Sister Chromatids (REACT:150471);Mitotic Prometaphase (REACT:682);Cell Cycle (REACT:115566);Colorectal cancer (KEGG:05210);Mitotic M-M/G1 phases (REACT:21300);Pathways in cancer (KEGG:05200)	P1	-	13.25	13.77	11.98	12.28	12.45	12.52
NM_005634	SOX3	GHDX;MRGH;PHP;PHPX;SOXB	SRY (sex determining region Y)-box 3;transcription factor SOX-3	6658	ENSG00000134595	4118	face development (0060324);hypothalamus development (0021854);negative regulation of neuron differentiation (0045665);neuron development (0048666);organ morphogenesis (0009887);pituitary gland development (0021983);sensory organ development (0007423);Sertoli cell development (0060009);sex determination (0007530);spermatid differentiation (0048515);negative regulation of transcription from RNA pol…	RNA polymerase II core promoter sequence-specific DNA binding (0000979);RNA polymerase II transcription corepressor activity (0001106);sequence-specific DNA binding transcription factor activity (0003700)	nucleus (0005634)	-	P1	Yes	13.08	13.52	11.75	11.81	12.64	12.7
NM_001809	CENPA	CENP-A;CenH3	centromere protein A;centromere autoantigen A;centromere protein A, 17kDa;centromere-specific histone;histone H3-like centromeric protein A	1058	ENSG00000115163	1369	CENP-A containing nucleosome assembly (0034080);establishment of mitotic spindle orientation (0000132);kinetochore assembly (0051382);protein localization to chromosome, centromeric region (0071459);viral process (0016032)	chromatin binding (0003682);DNA binding (0003677);protein heterodimerization activity (0046982)	condensed chromosome inner kinetochore (0000939);condensed nuclear chromosome kinetochore (0000778);cytosol (0005829);nucleoplasm (0005654);nucleosome (0000786)	Resolution of Sister Chromatid Cohesion (REACT:150425);Separation of Sister Chromatids (REACT:150471);Deposition of new CENPA-containing nucleosomes at the centromere (REACT:22186);Mitotic Prometaphase (REACT:682);Cell Cycle (REACT:115566);Mitotic M-M/G1 phases (REACT:21300)	P1	-	10.04	10.64	9.03	9.25	9.29	9.32
NR_001587	AURKAPS1	AurAps1;STK6P	aurora kinase A pseudogene 1	6791	-	-	-	-	-	-	P1	-	9.97	10.61	9.08	9.31	9.24	9.31
NM_030919	FAM83D	C20orf129;CHICA;dJ616B8.3	family with sequence similarity 83, member D;protein FAM83D;spindle protein CHICA	81610	ENSG00000101447	23715	mitotic nuclear division (0007067);cell division (0051301)	-	cytoplasm (0005737);spindle pole (0000922)	-	P1	-	9.89	10.85	9.13	9.41	9.35	9.45
NM_014875	KIF14	-	kinesin family member 14;kinesin-like protein KIF14	9928	ENSG00000118193	8916	ATP catabolic process (0006200);cytoskeleton-dependent intracellular transport (0030705);establishment of protein localization (0045184);microtubule-based movement (0007018);negative regulation of integrin activation (0033624);regulation of cell adhesion (0030155);regulation of cell migration (0030334);regulation of Rap protein signal transduction (0032487);substrate adhesion-dependent cell sprea…	ATP binding (0005524);ATPase activity (0016887);PDZ domain binding (0030165);microtubule binding (0008017);plus-end-directed microtubule motor activity (0008574);protein kinase binding (0019901)	cytoplasm (0005737);kinesin complex (0005871);microtubule (0005874);nucleus (0005634);plasma membrane (0005886);midbody (0030496);spindle midzone (0051233)	-	P1	-	10.11	10.67	9.22	9.44	9.25	9.39
NM_005733	KIF20A	MKLP2;RAB6KIFL	kinesin family member 20A;GG10_2;RAB6 interacting, kinesin-like (rabkinesin6);kinesin-like protein KIF20A;mitotic kinesin-like protein 2;rab6-interacting kinesin-like protein;rabkinesin-6	10112	ENSG00000112984	38093	ATP catabolic process (0006200);microtubule bundle formation (0001578);microtubule-based movement (0007018);protein transport (0015031);vesicle-mediated transport (0016192);mitotic cytokinesis (0000281);cytokinetic cell separation (0000920)	ATP binding (0005524);ATPase activity (0016887);microtubule motor activity (0003777);protein kinase binding (0019901);transporter activity (0005215);microtubule binding (0008017)	Golgi apparatus (0005794);kinesin complex (0005871);microtubule (0005874);nucleoplasm (0005654);spindle (0005819);midbody (0030496)	MHC class II antigen presentation (REACT:121399);Mitotic Telophase/Cytokinesis (REACT:1932);Kinesins (REACT:25201);Cell Cycle (REACT:115566);Hemostasis (REACT:604);Immune System (REACT:6900);Mitotic M-M/G1 phases (REACT:21300)	P1	-	10.32	10.88	9.18	9.4	9.07	9.44
NM_004523	KIF11	EG5;HKSP;KNSL1;MCLMR;TRIP5	kinesin family member 11;TR-interacting protein 5;TRIP-5;kinesin-like protein 1;kinesin-like protein KIF11;kinesin-like spindle protein HKSP;kinesin-related motor protein Eg5;thyroid receptor-interacting protein 5	3832	ENSG00000138160	3322	antigen processing and presentation of exogenous peptide antigen via MHC class II (0019886);ATP catabolic process (0006200);blood coagulation (0007596);chromosome segregation (0007059);microtubule-based movement (0007018);mitotic centrosome separation (0007100);spindle assembly involved in mitosis (0090307);regulation of mitotic centrosome separation (0046602);cell division (0051301)	ATP binding (0005524);ATPase activity (0016887);plus-end-directed microtubule motor activity (0008574);protein kinase binding (0019901);microtubule binding (0008017)	cytosol (0005829);kinesin complex (0005871);membrane (0016020);spindle pole (0000922);spindle microtubule (0005876)	MHC class II antigen presentation (REACT:121399);Kinesins (REACT:25201);Hemostasis (REACT:604);Immune System (REACT:6900)	P1	-	10.01	10.65	9.01	9.47	9.04	9.62
NM_005225	E2F1	E2F-1;RBAP1;RBBP3;RBP3	E2F transcription factor 1;PBR3;PRB-binding protein E2F-1;RBAP-1;RBBP-3;retinoblastoma-associated protein 1;retinoblastoma-binding protein 3;transcription factor E2F1	1869	ENSG00000101412	3828	anoikis (0043276);cellular response to fatty acid (0071398);cellular response to hypoxia (0071456);DNA damage checkpoint (0000077);forebrain development (0030900);intrinsic apoptotic signaling pathway by p53 class mediator (0072332);intrinsic apoptotic signaling pathway in response to DNA damage (0008630);lens fiber cell apoptotic process (1990086);mRNA stabilization (0048255);negative regulation…	core promoter binding (0001047);sequence-specific DNA binding (0043565);sequence-specific DNA binding transcription factor activity (0003700);transcription factor binding (0008134)	cytoplasm (0005737);nucleoplasm (0005654);Rb-E2F complex (0035189)	G0 and Early G1 (REACT:111214);Association of licensing factors with the pre-replicative complex (REACT:1181);Pre-NOTCH Transcription and Translation (REACT:118568);Activation of NOXA and translocation to mitochondria (REACT:1194);Activation of PUMA and translocation to mitochondria (REACT:121);Oncogene Induced Senescence (REACT:169325);Oxidative Stress Induced Senescence (REACT:169436);CDC6 asso…	P1	Yes	9.57	10.5	9.32	9.51	9.81	10.05
NM_032336	GINS4	SLD5	GINS complex subunit 4 (Sld5 homolog);DNA replication complex GINS protein SLD5;SLD5 homolog	84296	ENSG00000147536	5759	DNA strand elongation involved in DNA replication (0006271);mitotic cell cycle (0000278)	protein binding (0005515)	cytoplasm (0005737);nucleoplasm (0005654)	Unwinding of DNA (REACT:6776);Cell Cycle (REACT:115566);DNA Replication (REACT:383)	P1	-	9.53	10.51	9.16	9.52	9.71	9.83
NM_000057	BLM	BS;RECQ2;RECQL2;RECQL3	Bloom syndrome, RecQ helicase-like;Bloom syndrome protein;DNA helicase, RecQ-like type 2;recQ protein-like 3	641	ENSG00000197299	47902	alpha-beta T cell differentiation (0046632);ATP catabolic process (0006200);cellular response to camptothecin (0072757);cellular response to hydroxyurea (0072711);cellular response to ionizing radiation (0071479);DNA double-strand break processing (0000729);DNA duplex unwinding (0032508);DNA strand renaturation (0000733);double-strand break repair via homologous recombination (0000724);mitotic G2…	annealing helicase activity (0036310);ATP binding (0005524);ATP-dependent 3'-5' DNA helicase activity (0043140);bubble DNA binding (0000405);four-way junction helicase activity (0009378);G-quadruplex DNA binding (0051880);p53 binding (0002039);single-stranded DNA binding (0003697)	cytoplasm (0005737);lateral element (0000800);male germ cell nucleus (0001673);nuclear matrix (0016363);nucleolus (0005730);PML body (0016605);pronucleus (0045120);replication fork (0005657);chromosome, telomeric region (0000781)	Meiotic recombination (REACT:27271);Cell Cycle (REACT:115566);Homologous recombination (KEGG:03440);Mus musculus biological processes (REACT:200794)	P1	-	9.52	10.32	9.06	9.59	9.48	9.77
NM_006334	OLFM1	AMY;NOE1;NOELIN1;OlfA;RP11-399H11.1	olfactomedin 1;neuroblastoma protein;neuronal olfactomedin-related ER localized protein;noelin;olfactomedin related ER localized protein;olfactomedin-1;pancortin 1	10439	ENSG00000130558	8612	negative regulation of beta-amyloid formation (1902430);negative regulation of neuron migration (2001223);protein oligomerization (0051259)	beta-amyloid binding (0001540);protein binding (0005515)	alpha-amino-3-hydroxy-5-methyl-4-isoxazolepropionic acid selective glutamate receptor complex (0032281);cell junction (0030054);extracellular space (0005615);synapse (0045202)	-	P1	-	9.6	10.29	9.06	9.28	9.57	9.81
NM_004217	AURKB	AIK2;AIM-1;AIM1;ARK2;AurB;IPL1;PPP1R48;STK12;STK5;aurkb-sv1;aurkb-sv2	aurora kinase B;ARK-2;STK-1;aurora 1;aurora kinase B-Sv1;aurora kinase B-Sv2;aurora- and Ipl1-like midbody-associated protein 1;aurora-1;aurora-B;aurora-related kinase 2;aurora/IPL1-related kinase 2;protein phosphatase 1, regulatory subunit 48;serine/threonine kinase 12;serine/threonine-protein kinase 12;serine/threonine-protein kinase 5;serine/threonine-protein kinase aurora-B	9212	ENSG00000178999	55807	abscission (0009838);aging (0007568);anaphase-promoting complex-dependent proteasomal ubiquitin-dependent protein catabolic process (0031145);attachment of spindle microtubules to kinetochore (0008608);cell proliferation (0008283);cellular response to UV (0034644);cleavage furrow formation (0036089);cytokinesis checkpoint (0031565);histone H3-S28 phosphorylation (0043988);negative regulation of B…	ATP binding (0005524);histone serine kinase activity (0035174);metal ion binding (0046872);protein serine/threonine/tyrosine kinase activity (0004712);protein binding (0005515)	chromocenter (0010369);chromosome passenger complex (0032133);condensed nuclear chromosome, centromeric region (0000780);cytosol (0005829);intercellular bridge (0045171);midbody (0030496);spindle microtubule (0005876);spindle pole centrosome (0031616);spindle midzone (0051233)	Resolution of Sister Chromatid Cohesion (REACT:150425);Separation of Sister Chromatids (REACT:150471);APC/C:Cdh1 mediated degradation of Cdc20 and other APC/C:Cdh1 targeted proteins in late mitosis/early G1 (REACT:6761);Mitotic Prometaphase (REACT:682);Cell Cycle (REACT:115566);Mitotic M-M/G1 phases (REACT:21300)	P1	-	9.65	10.27	9.14	9.35	9.52	9.69
NM_016937	POLA1	NSX;POLA;p180	polymerase (DNA directed), alpha 1, catalytic subunit;DNA polymerase alpha 1 catalytic subunit;DNA polymerase alpha catalytic subunit;DNA polymerase alpha catalytic subunit p180;DNA polymerase alpha p180 subunit;polymerase (DNA-directed), alpha (70kD)	5422	ENSG00000101868	6802	cell proliferation (0008283);DNA replication initiation (0006270);DNA replication, synthesis of RNA primer (0006269);double-strand break repair via nonhomologous end joining (0006303);lagging strand elongation (0006273);leading strand elongation (0006272);nucleic acid phosphodiester bond hydrolysis (0090305);regulation of transcription involved in G1/S transition of mitotic cell cycle (0000083);t…	3'-5' exonuclease activity (0008408);4 iron, 4 sulfur cluster binding (0051539);chromatin binding (0003682);DNA binding (0003677);DNA-directed DNA polymerase activity (0003887);metal ion binding (0046872);nucleoside binding (0001882);nucleotide binding (0000166);protein kinase binding (0019901);DNA primase activity (0003896);protein heterodimerization activity (0046982)	alpha DNA polymerase:primase complex (0005658);cytoplasm (0005737);nuclear envelope (0005635);nuclear matrix (0016363);nucleolus (0005730);nucleoplasm (0005654);chromatin (0000785)	Activation of the pre-replicative complex (REACT:1095);Processive synthesis on the lagging strand (REACT:1385);Polymerase switching (REACT:1792);Leading Strand Synthesis (REACT:1838);DNA replication initiation (REACT:2244);Inhibition of replication initiation of damaged DNA by RB1/E2F1 (REACT:329);E2F mediated regulation of DNA replication (REACT:471);G1/S-Specific Transcription (REACT:683);Remov…	P1	-	10.16	10.59	9.41	9.84	9.55	9.94
NM_001142522	FBXO5	EMI1;FBX5;Fbxo31;RP1-101K10.5	F-box protein 5;F-box only protein 5;F-box protein Fbx5;early mitotic inhibitor 1	26271	ENSG00000112029	8135	inhibition of mitotic anaphase-promoting complex activity (0060565);metaphase/anaphase transition of mitotic cell cycle (0007091);microtubule polymerization (0046785);negative regulation of meiosis (0045835);oocyte maturation (0001556);positive regulation of ubiquitin-protein ligase activity involved in mitotic cell cycle (0051437);regulation of transcription involved in G1/S transition of mitoti…	metal ion binding (0046872);protein kinase binding (0019901)	cytosol (0005829);nucleoplasm (0005654);spindle (0005819)	Mitotic Metaphase/Anaphase Transition (REACT:1016);E2F mediated regulation of DNA replication (REACT:471);SCF-beta-TrCP mediated degradation of Emi1 (REACT:6821);G1/S-Specific Transcription (REACT:683);Regulation of APC/C activators between G1/S and early anaphase (REACT:6837);Phosphorylation of Emi1 (REACT:6875);Cell Cycle (REACT:115566);Mitotic M-M/G1 phases (REACT:21300);Oocyte meiosis (KEGG:0…	P1	-	9.96	10.54	9.47	9.72	9.81	9.85
NM_015426	POC1A	PIX2;SOFT;WDR51A	POC1 centriolar protein A;POC1 centriolar protein homolog A;WD repeat domain 51A;WD repeat-containing protein 51A;proteome of centriole protein 1A	25886	ENSG00000164087	51460	cell projection organization (0030030)	protein binding (0005515)	centriole (0005814);ciliary basal body (0036064);spindle pole (0000922)	-	P1	-	10	10.53	9.42	9.71	9.83	9.97
NM_001002876	CENPM	C22orf18;CENP-M;PANE1;bK250D10.2;CTA-250D10.18-008	centromere protein M;interphase centromere complex protein 39;proliferation associated nuclear element 1;proliferation-associated nuclear element protein 1	79019	ENSG00000100162	11438	mitotic cell cycle (0000278)	-	cytosol (0005829);nucleus (0005634);condensed chromosome kinetochore (0000777)	Resolution of Sister Chromatid Cohesion (REACT:150425);Separation of Sister Chromatids (REACT:150471);Mitotic Prometaphase (REACT:682);Cell Cycle (REACT:115566);Mitotic M-M/G1 phases (REACT:21300)	P1	-	9.93	10.45	9.28	9.49	9.56	9.86
NM_002263	KIFC1	HSET;KNSL2;DAQB-126H3.5	kinesin family member C1;kinesin-like 2;kinesin-like protein 2;kinesin-like protein KIFC1;kinesin-related protein HSET	3833	ENSG00000237649	83229	ATP catabolic process (0006200);blood coagulation (0007596);microtubule-based movement (0007018);mitotic metaphase plate congression (0007080);cell division (0051301);spindle assembly involved in mitosis (0090307)	ATP binding (0005524);ATPase activity (0016887);minus-end-directed microtubule motor activity (0008569);microtubule binding (0008017)	kinesin complex (0005871);membrane (0016020);microtubule (0005874);nucleus (0005634);early endosome (0005769);microtubule organizing center (0005815);spindle (0005819)	Kinesins (REACT:25201);Hemostasis (REACT:604)	P1	-	9.89	10.37	9.27	9.55	9.28	9.68
NM_024332	BRCC3	BRCC36;C6.1A;CXorf53;RP11-143H17.2	BRCA1/BRCA2-containing complex, subunit 3;BRCA1-A complex subunit BRCC36;BRCA1/BRCA2-containing complex subunit 36;BRISC complex subunit BRCC36;lys-63-specific deubiquitinase BRCC36	79184	ENSG00000185515	11530	double-strand break repair (0006302);G2 DNA damage checkpoint (0031572);histone H2A K63-linked deubiquitination (0070537);positive regulation of DNA repair (0045739);regulation of catalytic activity (0050790);response to X-ray (0010165);proteolysis (0006508)	enzyme regulator activity (0030234);metal ion binding (0046872);metallopeptidase activity (0008237);polyubiquitin binding (0031593);ubiquitin thiolesterase activity (0004221);ubiquitin-specific protease activity (0004843)	BRCA1-A complex (0070531);BRISC complex (0070552);nuclear ubiquitin ligase complex (0000152);nucleoplasm (0005654)	-	P1	-	10.06	10.31	9.35	9.76	9.24	9.77
NM_001085375	C1orf226	hCG_2036738	chromosome 1 open reading frame 226;uncharacterized protein C1orf226	400793	ENSG00000239887	108141	-	-	-	-	P1	-	9.8	10.91	9.12	9.26	9.82	9.94
NM_021116	ADCY1	AC1;DFNB44	adenylate cyclase 1 (brain);3',5'-cyclic AMP synthetase;ATP pyrophosphate-lyase 1;Ca(2+)/calmodulin-activated adenylyl cyclase;adenyl cyclase;adenylate cyclase type 1;adenylate cyclase type I;adenylyl cyclase 1	107	ENSG00000164742	41419	activation of phospholipase C activity (0007202);activation of protein kinase A activity (0034199);adenylate cyclase-activating G-protein coupled receptor signaling pathway (0007189);adenylate cyclase-inhibiting G-protein coupled receptor signaling pathway (0007193);axonogenesis (0007409);cellular response to glucagon stimulus (0071377);circadian rhythm (0007623);energy reserve metabolic process …	ATP binding (0005524);calcium- and calmodulin-responsive adenylate cyclase activity (0008294);metal ion binding (0046872);calmodulin binding (0005516)	cytoplasm (0005737);extracellular vesicular exosome (0070062);integral component of membrane (0016021);nucleus (0005634);plasma membrane (0005886)	Adenylate cyclase activating pathway (REACT:15312);Adenylate cyclase inhibitory pathway (REACT:15333);PKA activation (REACT:15530);Glucagon signaling in metabolic regulation (REACT:1665);G alpha (i) signalling events (REACT:19231);G alpha (s) signalling events (REACT:19327);G alpha (z) signalling events (REACT:19333);PKA activation in glucagon signalling (REACT:1946);CREB phosphorylation through …	P1	-	10.03	10.7	9.43	9.27	9.9	9.87
NM_001257363	CRAT	CAT1;RP11-247A12.5	carnitine O-acetyltransferase;CAT;carnitine acetylase;carnitine acetyltransferase	1384	ENSG00000095321	598	carnitine metabolic process, CoA-linked (0019254);fatty acid beta-oxidation using acyl-CoA oxidase (0033540);transport (0006810)	carnitine O-acetyltransferase activity (0004092);receptor binding (0005102)	endoplasmic reticulum (0005783);mitochondrial inner membrane (0005743);peroxisomal matrix (0005782)	Beta-oxidation of pristanoyl-CoA (REACT:17017);Beta-oxidation of very long chain fatty acids (REACT:17062);Metabolism (REACT:111217);Peroxisome (KEGG:04146)	P1	-	10.31	10.69	9.77	9.59	9.9	9.61
NM_001237	CCNA2	CCN1;CCNA	cyclin A2;cyclin-A;cyclin-A2	890	ENSG00000145386	55562	G2/M transition of mitotic cell cycle (0000086);mitotic G2 DNA damage checkpoint (0007095);mitotic nuclear division (0007067);organ regeneration (0031100);positive regulation of fibroblast proliferation (0048146);positive regulation of transcription, DNA-templated (0045893);Ras protein signal transduction (0007265);regulation of cyclin-dependent protein serine/threonine kinase activity (0000079);…	protein kinase binding (0019901)	cytoplasm (0005737);female pronucleus (0001939);male pronucleus (0001940);nucleoplasm (0005654)	G0 and Early G1 (REACT:111214);Orc1 removal from chromatin (REACT:1156);Senescence-Associated Secretory Phenotype (SASP) (REACT:169168);DNA Damage/Telomere Stress Induced Senescence (REACT:169185);Cyclin A/B1 associated events during G2/M transition (REACT:1857);G2 Phase (REACT:1915);Phosphorylation of proteins involved in the G2/M transition by Cyclin A:Cdc2 complexes (REACT:6362);Regulation of …	P1	-	9.93	10.8	9.37	9.6	9.51	9.81
NM_004336	BUB1	BUB1A;BUB1L;hBUB1	BUB1 mitotic checkpoint serine/threonine kinase;BUB1 budding uninhibited by benzimidazoles 1 homolog;budding uninhibited by benzimidazoles 1 homolog;mitotic checkpoint serine/threonine-protein kinase BUB1;mitotic spindle checkpoint kinase;putative serine/threonine-protein kinase	699	ENSG00000169679	37910	apoptotic process (0006915);cell proliferation (0008283);chromosome segregation (0007059);mitotic nuclear division (0007067);mitotic spindle assembly checkpoint (0007094);positive regulation of intrinsic apoptotic signaling pathway (2001244);regulation of sister chromatid cohesion (0007063);viral process (0016032);protein phosphorylation (0006468);cell division (0051301)	ATP binding (0005524);protein serine/threonine kinase activity (0004674);protein binding (0005515)	condensed chromosome kinetochore (0000777);condensed nuclear chromosome, centromeric region (0000780);cytosol (0005829);membrane (0016020);nucleoplasm (0005654)	Resolution of Sister Chromatid Cohesion (REACT:150425);Separation of Sister Chromatids (REACT:150471);Mitotic Prometaphase (REACT:682);Cell Cycle (REACT:115566);Cell cycle (KEGG:04110);Mitotic M-M/G1 phases (REACT:21300);Oocyte meiosis (KEGG:04114);Progesterone-mediated oocyte maturation (KEGG:04914)	P1	-	10.27	10.72	9.49	9.52	9.52	9.66
A_19_P00810205	-	-	-	-	-	-	-	-	-	-	P1	-	10.1	10.68	9.39	9.55	9.73	9.7
NM_022154	SLC39A8	BIGM103;LZT-Hs6;ZIP8;PP3105	solute carrier family 39 (zinc transporter), member 8;BCG induced integral membrane protein BIGM103;BCG-induced integral membrane protein in monocyte clone 103 protein;LIV-1 subfamily of ZIP zinc transporter 6;ZIP-8;Zrt- and Irt-like protein 8;solute carrier family 39 (metal ion transporter), member 8;solute carrier family 39 member 8;zinc transporter ZIP8	64116	ENSG00000138821	11155	transmembrane transport (0055085);zinc ion transport (0006829)	metal ion transmembrane transporter activity (0046873)	integral component of membrane (0016021);organelle membrane (0031090);plasma membrane (0005886)	Zinc influx into cells by the SLC39 gene family (REACT:20603);Transmembrane transport of small molecules (REACT:15518)	P1	-	10.05	11.21	9.27	9.55	9.65	9.77
NM_078626	CDKN2C	INK4C;p18;p18-INK4C;RP11-278J17.2	cyclin-dependent kinase inhibitor 2C (p18, inhibits CDK4);CDK6 inhibitor p18;cyclin-dependent inhibitor;cyclin-dependent kinase 4 inhibitor C;cyclin-dependent kinase 6 inhibitor p18;p18-INK6	1031	ENSG00000123080	966	cell cycle arrest (0007050);G1/S transition of mitotic cell cycle (0000082);negative regulation of cell growth (0030308);negative regulation of cell proliferation (0008285);negative regulation of protein serine/threonine kinase activity (0071901);oligodendrocyte differentiation (0048709);regulation of cyclin-dependent protein serine/threonine kinase activity (0000079)	cyclin-dependent protein serine/threonine kinase inhibitor activity (0004861);protein kinase binding (0019901);kinase activity (0016301)	cytosol (0005829);nucleus (0005634)	Senescence-Associated Secretory Phenotype (SASP) (REACT:169168);Oncogene Induced Senescence (REACT:169325);Oxidative Stress Induced Senescence (REACT:169436);Cyclin D associated events in G1 (REACT:821);Cell cycle (KEGG:04110);Cell Cycle (REACT:115566);Cellular responses to stress (REACT:120956)	P1	-	10.34	10.88	9.31	9.67	9.33	9.57
NM_017779	DEPDC1	DEP.8;DEPDC1-V2;DEPDC1A;SDP35	DEP domain containing 1;DEP domain-containing protein 1A;cell cycle control protein SDP35	55635	ENSG00000024526	9834	intracellular signal transduction (0035556);negative regulation of transcription, DNA-templated (0045892);transcription, DNA-templated (0006351);positive regulation of GTPase activity (0043547)	GTPase activator activity (0005096);protein binding (0005515)	transcriptional repressor complex (0017053);nucleoplasm (0005654)	-	P1	-	10.33	11.01	9.53	9.62	9.63	9.66
NM_138555	KIF23	CHO1;KNSL5;MKLP-1;MKLP1	kinesin family member 23;kinesin-like 5 (mitotic kinesin-like protein 1);kinesin-like protein KIF23	9493	ENSG00000137807	11491	antigen processing and presentation of exogenous peptide antigen via MHC class II (0019886);ATP catabolic process (0006200);blood coagulation (0007596);microtubule-based movement (0007018);positive regulation of cytokinesis (0032467);mitotic spindle midzone assembly (0051256);mitotic cytokinesis (0000281)	ATP binding (0005524);ATPase activity (0016887);microtubule binding (0008017);microtubule motor activity (0003777)	centralspindlin complex (0097149);centrosome (0005813);cytosol (0005829);focal adhesion (0005925);intercellular bridge (0045171);kinesin complex (0005871);microtubule (0005874);midbody (0030496);nucleoplasm (0005654)	MHC class II antigen presentation (REACT:121399);Mitotic Telophase/Cytokinesis (REACT:1932);Kinesins (REACT:25201);Cell Cycle (REACT:115566);Hemostasis (REACT:604);Immune System (REACT:6900);Mitotic M-M/G1 phases (REACT:21300)	P1	-	10.48	10.97	9.69	9.84	9.69	10.02
NM_001255	CDC20	CDC20A;bA276H19.3;p55CDC	cell division cycle 20;CDC20 cell division cycle 20 homolog;cell division cycle 20 homolog;cell division cycle protein 20 homolog	991	ENSG00000117399	37459	activation of anaphase-promoting complex activity (0051488);anaphase-promoting complex-dependent proteasomal ubiquitin-dependent protein catabolic process (0031145);mitotic nuclear division (0007067);mitotic spindle assembly checkpoint (0007094);negative regulation of ubiquitin-protein ligase activity involved in mitotic cell cycle (0051436);positive regulation of cell proliferation (0008284);pos…	enzyme binding (0019899);protein C-terminus binding (0008022)	centrosome (0005813);cytosol (0005829);nucleoplasm (0005654);perinuclear region of cytoplasm (0048471);spindle pole (0000922);anaphase-promoting complex (0005680)	Inhibition of the proteolytic activity of APC/C required for the onset of anaphase by mitotic spindle checkpoint components (REACT:1041);Inactivation of APC/C via direct inhibition of the APC/C complex (REACT:1072);Resolution of Sister Chromatid Cohesion (REACT:150425);Separation of Sister Chromatids (REACT:150471);APC/C:Cdh1 mediated degradation of Cdc20 and other APC/C:Cdh1 targeted proteins in…	P1	-	10.24	10.87	9.7	9.8	9.64	9.96
NM_003222	TFAP2C	AP2-GAMMA;ERF1;TFAP2G;hAP-2g;RP4-539E24.1	transcription factor AP-2 gamma (activating enhancer binding protein 2 gamma);activating enhancer-binding protein 2 gamma;estrogen receptor factor 1;transcription factor AP-2 gamma;transcription factor AP-2 gamma (activating enhancer-binding protein 2 gamma);transcription factor ERF-1	7022	ENSG00000087510	2423	cell-cell signaling (0007267);cerebral cortex development (0021987);dichotomous subdivision of terminal units involved in mammary gland duct morphogenesis (0060598);epithelial cell proliferation involved in mammary gland duct elongation (0060750);forebrain neuron fate commitment (0021877);germ-line stem cell maintenance (0030718);hair follicle development (0001942);keratinocyte development (00033…	core promoter binding (0001047);protein dimerization activity (0046983);RNA polymerase II core promoter proximal region sequence-specific DNA binding transcription factor activity involved in negative regulation of transcription (0001078);RNA polymerase II core promoter proximal region sequence-specific DNA binding transcription factor activity involved in positive regulation of transcription (00…	nucleus (0005634)	-	P1	Yes	10.28	10.83	9.78	10.01	9.85	10.2
NM_031299	CDCA3	GRCC8;TOME-1	cell division cycle associated 3;cell division cycle-associated protein 3;gene rich cluster, C8;gene-rich cluster protein C8;trigger of mitotic entry 1;trigger of mitotic entry protein 1	83461	ENSG00000111665	8403	mitotic nuclear division (0007067);protein ubiquitination (0016567);cell division (0051301)	molecular_function (0003674)	cytosol (0005829)	-	P1	-	10.53	11.13	9.68	9.94	9.86	10.14
NM_019606	MEPCE	BCDIN3	methylphosphate capping enzyme;7SK snRNA methylphosphate capping enzyme;bicoid-interacting protein 3 homolog;bin3 homolog;bin3, bicoid-interacting 3, homolog	56257	ENSG00000146834	32447	negative regulation of chromatin binding (0035562);negative regulation of transcription from RNA polymerase II promoter (0000122);positive regulation of G1/S transition of mitotic cell cycle (1900087);RNA methylation (0001510);snRNA modification (0040031)	poly(A) RNA binding (0044822);RNA methyltransferase activity (0008173);S-adenosylmethionine-dependent methyltransferase activity (0008757)	-	-	P1	-	10.55	10.76	9.45	9.81	9.41	10.03
XR_171880	LOC100131262	-	uncharacterized LOC100131262	100131262	-	-	-	-	-	-	P1	-	10.44	10.78	9.47	10.03	9.73	10.1
NM_000791	DHFR	DHFRP1;DYR	dihydrofolate reductase	1719	ENSG00000228716	56470	folic acid metabolic process (0046655);glycine biosynthetic process (0006545);nitric oxide metabolic process (0046209);nucleotide biosynthetic process (0009165);one-carbon metabolic process (0006730);regulation of nitric-oxide synthase activity (0050999);regulation of transcription involved in G1/S transition of mitotic cell cycle (0000083);response to methotrexate (0031427);tetrahydrofolate bios…	dihydrofolate reductase activity (0004146);drug binding (0008144);mRNA binding (0003729);NADP binding (0050661)	cytosol (0005829);nucleoplasm (0005654)	Tetrahydrobiopterin (BH4) synthesis, recycling, salvage and regulation (REACT:111176);Metabolism of folate and pterines (REACT:11167);E2F mediated regulation of DNA replication (REACT:471);G1/S-Specific Transcription (REACT:683);Cell Cycle (REACT:115566);Disease (REACT:116125);Folate biosynthesis (KEGG:00790);Metabolic pathways (KEGG:01100);Metabolism (REACT:111217);One carbon pool by folate (KEG…	P1	-	10.25	10.6	9.54	9.95	9.91	10.07
NM_001321	CSRP2	CRP2;LMO5;SmLIM	cysteine and glycine-rich protein 2;LIM domain only 5, smooth muscle;LIM domain only protein 5;LMO-5;cysteine-rich protein 2;smooth muscle cell LIM protein	1466	ENSG00000175183	111061	cell differentiation (0030154);multicellular organismal development (0007275)	zinc ion binding (0008270)	focal adhesion (0005925);nucleus (0005634)	-	P1	-	10.32	10.72	9.47	9.79	9.85	9.94
NM_178858	SFXN2	RP11-47A8.2	sideroflexin 2;sideroflexin-2	118980	-	14227	iron ion homeostasis (0055072);cation transmembrane transport (0098655)	cation transmembrane transporter activity (0008324)	integral component of membrane (0016021);mitochondrial inner membrane (0005743)	-	P1	-	10.16	12	8.98	9.08	10.21	10.39
NM_181795	PKIB	PRKACN2;RP11-95G17.1	protein kinase (cAMP-dependent, catalytic) inhibitor beta;PKI-beta;cAMP-dependent protein kinase inhibitor 2;cAMP-dependent protein kinase inhibitor beta	5570	ENSG00000135549	7474	negative regulation of cAMP-dependent protein kinase activity (2000480)	cAMP-dependent protein kinase inhibitor activity (0004862)	nucleus (0005634);cytoplasm (0005737)	-	P1	-	9.77	11.41	8.88	9.12	9.99	10.17
NM_000909	NPY1R	NPY1-R;NPYR	neuropeptide Y receptor Y1;neuropeptide Y receptor type 1	4886	ENSG00000164128	700	adenylate cyclase-inhibiting G-protein coupled receptor signaling pathway (0007193);feeding behavior (0007631);glucose metabolic process (0006006);locomotory behavior (0007626);neuropeptide signaling pathway (0007218);outflow tract morphogenesis (0003151);regulation of blood pressure (0008217);regulation of multicellular organism growth (0040014);sensory perception of pain (0019233)	pancreatic polypeptide receptor activity (0001602);peptide YY receptor activity (0001601);protein binding (0005515)	integral component of plasma membrane (0005887)	Peptide ligand-binding receptors (REACT:14819);G alpha (i) signalling events (REACT:19231);Neuroactive ligand-receptor interaction (KEGG:04080);Signal Transduction (REACT:111102)	P1	-	9.51	11.46	8.89	9	9.86	9.86
NM_018136	ASPM	ASP;Calmbp1;MCPH5;RP11-32D17.1	asp (abnormal spindle) homolog, microcephaly associated (Drosophila);abnormal spindle-like microcephaly-associated protein	259266	ENSG00000066279	7650	developmental growth (0048589);forebrain neuroblast division (0021873);maintenance of centrosome location (0051661);mitotic nuclear division (0007067);negative regulation of asymmetric cell division (0045769);negative regulation of neuron differentiation (0045665);neuron migration (0001764);oogenesis (0048477);positive regulation of canonical Wnt signaling pathway (0090263);positive regulation of…	calmodulin binding (0005516)	cytoplasm (0005737);midbody (0030496);nucleus (0005634);spindle pole (0000922)	-	P1	-	10.78	11.34	9.19	9.78	9.47	9.82
NM_017770	ELOVL2	SSC2	ELOVL fatty acid elongase 2;3-keto acyl-CoA synthase ELOVL2;ELOVL FA elongase 2;elongation of very long chain fatty acids (FEN1/Elo2, SUR4/Elo3, yeast)-like 2;elongation of very long chain fatty acids protein 2;very-long-chain 3-oxoacyl-CoA synthase 2	54898	ENSG00000197977	23042	alpha-linolenic acid metabolic process (0036109);fatty acid elongation, polyunsaturated fatty acid (0034626);linoleic acid metabolic process (0043651);long-chain fatty-acyl-CoA biosynthetic process (0035338);triglyceride biosynthetic process (0019432);unsaturated fatty acid biosynthetic process (0006636);very long-chain fatty acid biosynthetic process (0042761)	fatty acid elongase activity (0009922);protein binding (0005515)	endoplasmic reticulum membrane (0005789);integral component of membrane (0016021)	Linoleic acid (LA) metabolism (REACT:121100);alpha-linolenic acid (ALA) metabolism (REACT:121147);Synthesis of very long-chain fatty acyl-CoAs (REACT:380);Biosynthesis of unsaturated fatty acids (KEGG:01040);Metabolism (REACT:111217)	P1	-	11.15	11.69	9.09	9.63	9.69	9.96
NM_001039966	GPER1	CEPR;CMKRL2;DRY12;FEG-1;GPCR-Br;GPER;GPR30;LERGU;LERGU2;LyGPR;mER	G protein-coupled estrogen receptor 1;G protein-coupled receptor 30;G-protein coupled estrogen receptor 1;IL8-related receptor DRY12;chemoattractant receptor-like 2;chemokine receptor-like 2;constitutively expressed peptide-like receptor;flow-induced endothelial G-protein coupled receptor 1;heptahelix receptor;leucine rich protein in GPR30 3'UTR;lymphocyte-derived G-protein coupled receptor;membr…	2852	ENSG00000164850	15855	apoptotic chromosome condensation (0030263);cell cycle (0007049);cellular response to estradiol stimulus (0071392);cellular response to glucose stimulus (0071333);cellular response to mineralocorticoid stimulus (0071389);cellular response to peptide hormone stimulus (0071375);cellular response to tumor necrosis factor (0071356);inflammatory response (0006954);innate immune response (0045087);mine…	chromatin binding (0003682);estrogen receptor activity (0030284);G-protein coupled receptor activity (0004930);mineralocorticoid receptor activity (0017082);steroid binding (0005496);protein binding (0005515)	axon terminus (0043679);cell junction (0030054);cytoplasmic vesicle membrane (0030659);dendritic shaft (0043198);dendritic spine head (0044327);dendritic spine membrane (0032591);early endosome (0005769);integral component of plasma membrane (0005887);keratin filament (0045095);mitochondrial membrane (0031966);neuronal postsynaptic density (0097481);nuclear envelope (0005635);perinuclear region o…	Peptide ligand-binding receptors (REACT:14819);G alpha (i) signalling events (REACT:19231);Signal Transduction (REACT:111102)	P1	Yes	11.87	11.79	9.64	10.08	9.99	10.22
NM_002443	MSMB	HPC13;IGBF;MSP;MSPB;PN44;PRPS;PSP;PSP-94;PSP57;PSP94;RP11-481A12.1	microseminoprotein, beta-;beta-microseminoprotein;immunoglobulin binding factor;prostate secreted seminal plasma protein;prostate secretory protein of 94 amino acids;seminal plasma beta-inhibin	4477	ENSG00000263639	1832	biological_process (0008150)	molecular_function (0003674)	extracellular space (0005615);nucleus (0005634)	-	P1	-	11.65	12.3	9.55	10.33	9.97	10.54
NM_006607	PTTG2	-	pituitary tumor-transforming 2;pituitary tumor-transforming gene 2 protein;securin-2	10744	ENSG00000250254	130556	chromosome organization (0051276)	SH3 domain binding (0017124)	cytoplasm (0005737);nucleus (0005634)	Cell cycle (KEGG:04110);Oocyte meiosis (KEGG:04114)	P1	-	11.67	12.18	11.21	11.16	11.4	11.21
NM_012112	TPX2	C20orf1;C20orf2;DIL-2;DIL2;FLS353;GD:C20orf1;HCA519;HCTP4;REPP86;p100;RP11-243J16.10-002	TPX2, microtubule-associated;TPX2, microtubule-associated protein homolog;TPX2, microtubule-associated, homolog;differentially expressed in cancerous and non-cancerous lung cells 2;differentially expressed in lung cells;hepatocellular carcinoma-associated antigen 519;preferentially expressed in colorectal cancer;protein fls353;restricted expression proliferation associated protein 100;restricted …	22974	ENSG00000088325	8107	activation of protein kinase activity (0032147);apoptotic process (0006915);cell proliferation (0008283);mitotic nuclear division (0007067);regulation of mitotic spindle organization (0060236);cell division (0051301)	ATP binding (0005524);GTP binding (0005525);protein kinase binding (0019901)	axon hillock (0043203);cytoplasm (0005737);microtubule (0005874);spindle pole (0000922);nucleoplasm (0005654)	-	P1	-	11.63	12.25	11.07	11.25	11.05	11.45
NM_006461	SPAG5	DEEPEST;MAP126;hMAP126	sperm associated antigen 5;astrin;mitotic spindle associated protein p126;mitotic spindle coiled-coil related protein;mitotic spindle-associated protein p126;sperm-associated antigen 5	10615	ENSG00000076382	4718	mitotic sister chromatid segregation (0000070);regulation of attachment of spindle microtubules to kinetochore (0051988);spindle organization (0007051);cell division (0051301)	protein binding (0005515)	cytoplasm (0005737);microtubule plus-end (0035371);mitotic spindle (0072686);condensed chromosome kinetochore (0000777);spindle pole (0000922);nucleoplasm (0005654);microtubule organizing center (0005815);midbody (0030496)	Fructose and mannose metabolism (KEGG:00051);Glycolysis / Gluconeogenesis (KEGG:00010);Glycosylphosphatidylinositol(GPI)-anchor biosynthesis (KEGG:00563);Metabolic pathways (KEGG:01100);Pentose phosphate pathway (KEGG:00030)	P1	-	11.76	12.33	11.05	11.22	11.37	11.46
NM_018492	PBK	CT84;HEL164;Nori-3;SPK;TOPK	PDZ binding kinase;MAPKK-like protein kinase;T-LAK cell-originated protein kinase;cancer/testis antigen 84;epididymis luminal protein 164;lymphokine-activated killer T-cell-originated protein kinase;serine/threonine protein kinase;spermatogenesis-related protein kinase	55872	ENSG00000168078	32415	mitotic nuclear division (0007067);negative regulation of protein phosphorylation (0001933);protein phosphorylation (0006468);negative regulation of proteasomal ubiquitin-dependent protein catabolic process (0032435);negative regulation of stress-activated MAPK cascade (0032873);cellular response to UV (0034644);negative regulation of inflammatory response (0050728)	ATP binding (0005524);protein serine/threonine kinase activity (0004674);protein binding (0005515)	cellular_component (0005575)	-	P1	-	11.63	12.5	10.89	11.07	11.36	11.51
A_33_P3301394	-	-	-	-	-	-	-	-	-	-	P1	-	12.03	12.14	11.35	11.33	11.13	11.43
NM_014739	BCLAF1	BTF;bK211L9.1	BCL2-associated transcription factor 1;bcl-2-associated transcription factor 1	9774	ENSG00000029363	8832	apoptotic process (0006915);negative regulation of transcription, DNA-templated (0045892);positive regulation of DNA-templated transcription, initiation (2000144);positive regulation of intrinsic apoptotic signaling pathway (2001244);positive regulation of response to DNA damage stimulus (2001022);regulation of DNA-templated transcription in response to stress (0043620);transcription, DNA-templat…	DNA binding (0003677);poly(A) RNA binding (0044822);protein binding (0005515)	cytoplasm (0005737);nucleolus (0005730);nucleoplasm (0005654)	-	P1	-	11.93	12.08	11.01	11.3	10.91	11.31
NM_001018055	BRCC3	BRCC36;C6.1A;CXorf53;RP11-143H17.2	BRCA1/BRCA2-containing complex, subunit 3;BRCA1-A complex subunit BRCC36;BRCA1/BRCA2-containing complex subunit 36;BRISC complex subunit BRCC36;lys-63-specific deubiquitinase BRCC36	79184	ENSG00000185515	11530	double-strand break repair (0006302);G2 DNA damage checkpoint (0031572);histone H2A K63-linked deubiquitination (0070537);positive regulation of DNA repair (0045739);regulation of catalytic activity (0050790);response to X-ray (0010165);proteolysis (0006508)	enzyme regulator activity (0030234);metal ion binding (0046872);metallopeptidase activity (0008237);polyubiquitin binding (0031593);ubiquitin thiolesterase activity (0004221);ubiquitin-specific protease activity (0004843)	BRCA1-A complex (0070531);BRISC complex (0070552);nuclear ubiquitin ligase complex (0000152);nucleoplasm (0005654)	-	P1	-	12	12.02	10.82	11.26	10.98	11.26
NM_015326	SRGAP2	ARHGAP34;FNBP2;SRGAP2A;SRGAP3;RP11-312O7.2	SLIT-ROBO Rho GTPase activating protein 2;SLIT-ROBO GAP2;SLIT-ROBO Rho GTPase-activating protein 2;formin-binding protein 2;rho GTPase-activating protein 34	23380	ENSG00000266028	52683	actin filament severing (0051014);axon guidance (0007411);dendritic spine development (0060996);extension of a leading process involved in cell motility in cerebral cortex radial glia guided migration (0021816);filopodium assembly (0046847);lamellipodium assembly involved in ameboidal cell migration (0003363);negative regulation of neuron migration (2001223);positive regulation of Rac GTPase acti…	protein homodimerization activity (0042803);Rac GTPase activator activity (0030675);Rac GTPase binding (0048365)	cell junction (0030054);cytosol (0005829);dendritic spine head (0044327);lamellipodium (0030027);nucleus (0005634);phagocytic vesicle (0045335);postsynaptic density (0014069);postsynaptic membrane (0045211)	Rho GTPase cycle (REACT:11051);Inactivation of Cdc42 and Rac (REACT:19342);Axon guidance (KEGG:04360);Developmental Biology (REACT:111045);Signal Transduction (REACT:111102)	P1	-	12.03	12.04	10.93	11.24	11.14	11.25
NM_003546	HIST1H4L	H4.k;H4/k;H4FK	histone cluster 1, H4l;H4 histone family, member K;histone 1, H4l;histone H4	8368	ENSG00000275126	136248	CENP-A containing nucleosome assembly (0034080);DNA replication-dependent nucleosome assembly (0006335);histone H4-K20 demethylation (0035574);mitotic cell cycle (0000278);negative regulation of megakaryocyte differentiation (0045653);telomere maintenance (0000723)	DNA binding (0003677);histone demethylase activity (H4-K20 specific) (0035575);poly(A) RNA binding (0044822);protein heterodimerization activity (0046982)	extracellular vesicular exosome (0070062);membrane (0016020);nuclear chromosome (0000228);nucleoplasm (0005654);nucleosome (0000786)	Senescence-Associated Secretory Phenotype (SASP) (REACT:169168);DNA Damage/Telomere Stress Induced Senescence (REACT:169185);Oxidative Stress Induced Senescence (REACT:169436);HATs acetylate histones (REACT:172610);Condensation of Prophase Chromosomes (REACT:172744);formation of the beta-catenin:TCF transactivating complex (REACT:200753);PRC2 methylates histones and DNA (REACT:200808);SIRT1 negat…	P1	-	11.47	11.93	10.89	11.1	11.04	11.39
NM_015895	GMNN	Gem	geminin, DNA replication inhibitor;geminin	51053	ENSG00000112312	9292	mitotic cell cycle (0000278);negative regulation of cell cycle (0045786);negative regulation of DNA replication (0008156);negative regulation of transcription, DNA-templated (0045892);organ morphogenesis (0009887);protein complex assembly (0006461)	histone deacetylase binding (0042826);transcription corepressor activity (0003714);repressing transcription factor binding (0070491)	cytosol (0005829);nucleoplasm (0005654)	Association of licensing factors with the pre-replicative complex (REACT:1181);CDT1 association with the CDC6:ORC:origin complex (REACT:1949);Removal of licensing factors from origins (REACT:207);Cell Cycle (REACT:115566);DNA Replication (REACT:383);Mitotic M-M/G1 phases (REACT:21300)	P1	-	11.43	12.07	10.9	11.1	11.34	11.34
NM_152562	CDCA2	PPP1R81;Repo-Man	cell division cycle associated 2;cell division cycle-associated protein 2;protein phosphatase 1 [gamma] (PPP1R3A) binding protein Repo-Man;protein phosphatase 1, regulatory subunit 81;recruits PP1 onto mitotic chromatin at anaphase protein	157313	ENSG00000184661	18444	mitotic nuclear division (0007067);positive regulation of protein dephosphorylation (0035307);cell division (0051301)	-	chromosome (0005694);cytoplasm (0005737);nucleoplasm (0005654)	-	P1	-	11.65	12.34	10.71	11.02	10.97	11.17
NM_013277	RACGAP1	CYK4;HsCYK-4;ID-GAP;MgcRacGAP	Rac GTPase activating protein 1;GTPase activating protein;male germ cell RacGap;protein CYK4 homolg;protein CYK4 homolog;rac GTPase-activating protein 1	29127	ENSG00000161800	8077	actomyosin contractile ring assembly (0000915);antigen processing and presentation of exogenous peptide antigen via MHC class II (0019886);blood coagulation (0007596);cytokinesis, initiation of separation (0007108);embryo development (0009790);microtubule-based movement (0007018);mitotic cytokinesis (0000281);neuroblast proliferation (0007405);positive regulation of cytokinesis (0032467);positive…	alpha-tubulin binding (0043014);beta-tubulin binding (0048487);gamma-tubulin binding (0043015);GTPase activator activity (0005096);metal ion binding (0046872);microtubule binding (0008017);phosphatidylinositol-3,4,5-trisphosphate binding (0005547);protein kinase binding (0019901)	centralspindlin complex (0097149);cleavage furrow (0032154);cytosol (0005829);extracellular vesicular exosome (0070062);extrinsic component of cytoplasmic side of plasma membrane (0031234);microtubule (0005874);midbody (0030496);spindle midzone (0051233);acrosomal vesicle (0001669);nucleoplasm (0005654)	Rho GTPase cycle (REACT:11051);MHC class II antigen presentation (REACT:121399);Kinesins (REACT:25201);Hemostasis (REACT:604);Immune System (REACT:6900);Signal Transduction (REACT:111102)	P1	-	11.49	11.98	10.85	10.92	11.02	11.08
NM_006556	PMVK	HUMPMKI;PMK;PMKA;PMKASE;RP11-307C12.5	phosphomevalonate kinase;hPMK	10654	ENSG00000163344	4779	cholesterol biosynthetic process (0006695);isopentenyl diphosphate biosynthetic process, mevalonate pathway (0019287);response to cholesterol (0070723);phosphorylation (0016310)	ATP binding (0005524);phosphomevalonate kinase activity (0004631)	cytosol (0005829);extracellular vesicular exosome (0070062);membrane (0016020);peroxisome (0005777)	Activation of gene expression by SREBF (SREBP) (REACT:147904);Cholesterol biosynthesis (REACT:9405);Metabolic pathways (KEGG:01100);Metabolism (REACT:111217);Peroxisome (KEGG:04146);Terpenoid backbone biosynthesis (KEGG:00900)	P1	-	11.41	12.13	10.9	10.86	11.1	11.01
NM_178448	SAPCD2	C9orf140;p42.3	suppressor APC domain containing 2;2010317E24Rik;TS/MDEP;protein C9orf140;suppressor APC domain-containing protein 2;tumor specificity and mitosis phase-dependent expression protein	89958	ENSG00000186193	18664	-	-	cytoplasm (0005737);nucleolus (0005730)	-	P1	-	11.28	11.74	10.72	10.9	10.8	11.05
NM_007174	CIT	CRIK;STK21	citron rho-interacting serine/threonine kinase;citron (rho-interacting, serine/threonine kinase 21);citron Rho-interacting kinase;serine/threonine kinase 21;serine/threonine-protein kinase 21	11113	ENSG00000122966	21404	cytokinesis (0000910);dendrite development (0016358);G2/M transition of mitotic cell cycle (0000086);Golgi organization (0007030);intracellular signal transduction (0035556);metaphase/anaphase transition of mitotic cell cycle (0007091);mitotic sister chromatid segregation (0000070);negative regulation of dendrite morphogenesis (0050774);regulation of actin polymerization or depolymerization (0008…	ATP binding (0005524);metal ion binding (0046872);PDZ domain binding (0030165);protein serine/threonine kinase activity (0004674);small GTPase regulator activity (0005083);Rho GTPase binding (0017048);SH3 domain binding (0017124)	actin cytoskeleton (0015629);Golgi cisterna (0031985);neuronal cell body (0043025);plasma membrane (0005886);ruffle (0001726);vacuole (0005773)	-	P1	-	11.25	11.67	10.62	10.69	10.89	10.87
NM_001786	CDK1	CDC2;CDC28A;P34CDC2	cyclin-dependent kinase 1;cell cycle controller CDC2;cell division control protein 2 homolog;cell division cycle 2, G1 to S and G2 to M;cell division protein kinase 1;p34 protein kinase	983	ENSG00000170312	68203	activation of MAPK activity (0000187);activation of MAPKK activity (0000186);anaphase-promoting complex-dependent proteasomal ubiquitin-dependent protein catabolic process (0031145);apoptotic process (0006915);axon guidance (0007411);cell aging (0007569);cell migration (0016477);cellular response to hydrogen peroxide (0070301);centrosome cycle (0007098);chromosome condensation (0030261);DNA repai…	ATP binding (0005524);cyclin-dependent protein serine/threonine kinase activity (0004693);histone kinase activity (0035173);RNA polymerase II carboxy-terminal domain kinase activity (0008353);cyclin binding (0030332);Hsp70 protein binding (0030544)	centrosome (0005813);cytosol (0005829);extracellular vesicular exosome (0070062);membrane (0016020);midbody (0030496);mitochondrion (0005739);mitotic spindle (0072686);nucleoplasm (0005654);spindle microtubule (0005876)	Golgi Cisternae Pericentriolar Stack Reorganization (REACT:1100);G0 and Early G1 (REACT:111214);E2F-enabled inhibition of pre-replication complex formation (REACT:1321);ERK1 activation (REACT:1391);MASTL Facilitates Mitotic Progression (REACT:150182);Condensation of Prometaphase Chromosomes (REACT:150260);Resolution of Sister Chromatid Cohesion (REACT:150425);Recruitment of mitotic centrosome pro…	P1	-	11.24	11.98	10.51	10.7	10.96	10.92
NM_007280	OIP5	5730547N13Rik;CT86;LINT-25;MIS18B;MIS18beta;hMIS18beta	Opa interacting protein 5;LAP2alpha interactor-25;MIS18 kinetochore protein homolog B;OIP-5;cancer/testis antigen 86;opa-interacting protein 5;protein Mis18-beta	11339	ENSG00000104147	5268	cell communication (0007154);CENP-A containing nucleosome assembly (0034080);mitotic nuclear division (0007067);cell division (0051301)	protein binding (0005515)	Cajal body (0015030);chromatin (0000785);chromocenter (0010369);chromosome, centromeric region (0000775);cytoplasm (0005737)	Deposition of new CENPA-containing nucleosomes at the centromere (REACT:22186);Cell Cycle (REACT:115566)	P1	-	11.28	11.96	10.65	10.91	11.03	11.07
NM_006379	SEMA3C	SEMAE;SemE	sema domain, immunoglobulin domain (Ig), short basic domain, secreted, (semaphorin) 3C;sema E;semaphorin E;semaphorin-3C;semaphorin-E	10512	ENSG00000075223	36201	axon guidance (0007411);blood vessel remodeling (0001974);cardiac right ventricle morphogenesis (0003215);dichotomous subdivision of terminal units involved in salivary gland branching (0060666);immune response (0006955);limb bud formation (0060174);neural crest cell migration (0001755);neural tube development (0021915);outflow tract morphogenesis (0003151);post-embryonic development (0009791);pu…	receptor activity (0004872);semaphorin receptor binding (0030215)	extracellular space (0005615);extracellular vesicular exosome (0070062);membrane (0016020)	Axon guidance (KEGG:04360)	P1	-	11.35	11.85	10.66	10.86	11.05	10.99
NM_032997	ZWINT	HZwint-1;KNTC2AP;ZWINT1	ZW10 interacting kinetochore protein;ZW10 interactor;ZW10 interactor, kinetochore protein;human ZW10 interacting protein-1;zwint-1	11130	ENSG00000122952	48496	establishment of localization in cell (0051649);mitotic cell cycle checkpoint (0007093);mitotic sister chromatid segregation (0000070);cell division (0051301)	protein N-terminus binding (0047485)	cytosol (0005829);dendrite (0030425);nucleus (0005634);condensed chromosome kinetochore (0000777)	Resolution of Sister Chromatid Cohesion (REACT:150425);Separation of Sister Chromatids (REACT:150471);Mitotic Prometaphase (REACT:682);Cell Cycle (REACT:115566);Mitotic M-M/G1 phases (REACT:21300)	P1	-	11.56	11.94	10.65	10.97	10.64	11.07
NM_000234	LIG1	-	ligase I, DNA, ATP-dependent;DNA ligase 1;polydeoxyribonucleotide synthase [ATP] 1	3978	ENSG00000105486	197	anatomical structure morphogenesis (0009653);base-excision repair (0006284);cell division (0051301);DNA biosynthetic process (0071897);DNA ligation involved in DNA repair (0051103);double-strand break repair via homologous recombination (0000724);double-strand break repair via nonhomologous end joining (0006303);lagging strand elongation (0006273);mitotic cell cycle (0000278);nucleotide-excision …	ATP binding (0005524);DNA binding (0003677);DNA ligase (ATP) activity (0003910);metal ion binding (0046872)	chromosome (0005694);Golgi apparatus (0005794);mitochondrion (0005739);nucleoplasm (0005654)	Resolution of AP sites via the multiple-nucleotide patch replacement pathway (REACT:1128);Processive synthesis on the lagging strand (REACT:1385);Gap-filling DNA repair synthesis and ligation in GG-NER (REACT:1998);Removal of DNA patch containing abasic residue (REACT:2192);Mismatch repair (MMR) directed by MSH2:MSH3 (MutSbeta) (REACT:228019);Mismatch repair (MMR) directed by MSH2:MSH6 (MutSalpha…	P1	-	11.41	11.82	10.72	11.01	10.96	11.29
NM_012291	ESPL1	ESP1;SEPA	extra spindle pole bodies homolog 1 (S. cerevisiae);caspase-like protein ESPL1;extra spindle poles like 1;extra spindle poles-like 1 protein;separin;separin, cysteine protease	9700	ENSG00000135476	32151	apoptotic process (0006915);cytokinesis (0000910);establishment of mitotic spindle localization (0040001);homologous chromosome segregation (0045143);meiotic spindle organization (0000212);mitotic sister chromatid segregation (0000070);negative regulation of sister chromatid cohesion (0045875);positive regulation of mitotic metaphase/anaphase transition (0045842);proteolysis (0006508)	cysteine-type peptidase activity (0008234);protein binding (0005515)	centrosome (0005813);cytosol (0005829);nucleus (0005634)	Separation of Sister Chromatids (REACT:150471);Cell cycle (KEGG:04110);Cell Cycle (REACT:115566);Mitotic M-M/G1 phases (REACT:21300);Oocyte meiosis (KEGG:04114)	P1	-	11.25	11.85	10.67	11.1	10.79	11.29
NM_002358	MAD2L1	HSMAD2;MAD2	MAD2 mitotic arrest deficient-like 1 (yeast);MAD2 (mitotic arrest deficient, yeast, homolog)-like 1;MAD2-like protein 1;mitotic arrest deficient 2-like protein 1;mitotic arrest deficient, yeast, homolog-like 1;mitotic spindle assembly checkpoint protein MAD2A	4085	-	1768	anaphase-promoting complex-dependent proteasomal ubiquitin-dependent protein catabolic process (0031145);mitotic sister chromatid segregation (0000070);mitotic spindle assembly checkpoint (0007094);negative regulation of apoptotic process (0043066);negative regulation of mitotic anaphase-promoting complex activity (0060564);positive regulation of mitotic cell cycle spindle assembly checkpoint (00…	protein homodimerization activity (0042803)	cytosol (0005829);mitotic spindle (0072686);perinuclear region of cytoplasm (0048471);spindle pole (0000922);condensed chromosome kinetochore (0000777);nuclear pore (0005643)	Inhibition of the proteolytic activity of APC/C required for the onset of anaphase by mitotic spindle checkpoint components (REACT:1041);Inactivation of APC/C via direct inhibition of the APC/C complex (REACT:1072);Resolution of Sister Chromatid Cohesion (REACT:150425);Separation of Sister Chromatids (REACT:150471);Amplification of signal from unattached kinetochores via a MAD2 inhibitory signal …	P1	-	10.27	11.06	9.99	9.98	10.26	10.29
NM_018131	CEP55	C10orf3;CT111;URCC6;RP11-30E16.2	centrosomal protein 55kDa;cancer/testis antigen 111;centrosomal protein of 55 kDa;up-regulated in colon cancer 6	55165	ENSG00000138180	10019	establishment of protein localization (0045184);mitotic cytokinesis (0000281);mitotic nuclear division (0007067)	protein binding (0005515)	intercellular bridge (0045171);membrane (0016020);midbody (0030496);centriole (0005814);cleavage furrow (0032154)	-	P1	-	10.51	11.16	10.12	10.26	10.41	10.37
NM_025108	C16orf59	-	chromosome 16 open reading frame 59;uncharacterized protein C16orf59	80178	ENSG00000162062	45943	-	-	-	-	P1	-	10.45	11.13	10.06	10.26	10.63	10.65
NM_006751	SSFA2	CS-1;CS1;KRAP;SPAG13	sperm specific antigen 2;KRAS-induced actin-interacting protein;cleavage signal-1 protein;ki-ras-induced actin-interacting protein;sperm associated antigen 13;sperm-specific antigen 2	6744	ENSG00000138434	4912	-	actin binding (0003779);receptor binding (0005102)	cytoplasm (0005737);plasma membrane (0005886);nucleoplasm (0005654)	-	P1	-	10.56	11.33	10.31	10.4	10.2	10.54
NM_001034	RRM2	R2;RR2;RR2M	ribonucleotide reductase M2;ribonucleoside-diphosphate reductase subunit M2;ribonucleotide reductase M2 polypeptide;ribonucleotide reductase small chain;ribonucleotide reductase small subunit	6241	ENSG00000171848	20277	deoxyribonucleoside diphosphate metabolic process (0009186);deoxyribonucleotide biosynthetic process (0009263);DNA replication (0006260);nucleobase-containing small molecule interconversion (0015949);protein heterotetramerization (0051290);regulation of transcription involved in G1/S transition of mitotic cell cycle (0000083);oxidation-reduction process (0055114)	metal ion binding (0046872);ribonucleoside-diphosphate reductase activity, thioredoxin disulfide as acceptor (0004748);protein binding (0005515)	cytosol (0005829);nucleoplasm (0005654)	Synthesis and interconversion of nucleotide di- and triphosphates (REACT:21330);E2F mediated regulation of DNA replication (REACT:471);G1/S-Specific Transcription (REACT:683);Cell Cycle (REACT:115566);Glutathione metabolism (KEGG:00480);Metabolic pathways (KEGG:01100);Metabolism (REACT:111217);p53 signaling pathway (KEGG:04115);Purine metabolism (KEGG:00230);Pyrimidine metabolism (KEGG:00240)	P1	-	10.42	11.25	9.92	10.29	10.13	10.69
NM_202002	FOXM1	FKHL16;FOXM1B;HFH-11;HFH11;HNF-3;INS-1;MPHOSPH2;MPP-2;MPP2;PIG29;TGT3;TRIDENT	forkhead box M1;Forkhead, drosophila, homolog-like 16;HNF-3/fork-head homolog 11;M-phase phosphoprotein 2;MPM-2 reactive phosphoprotein 2;forkhead box protein M1;forkhead-related protein FKHL16;hepatocyte nuclear factor 3 forkhead homolog 11;transcription factor Trident;winged-helix factor from INS-1 cells	2305	ENSG00000111206	7318	DNA damage response, signal transduction by p53 class mediator resulting in transcription of p21 class mediator (0006978);DNA repair (0006281);G2/M transition of mitotic cell cycle (0000086);liver development (0001889);negative regulation of cell aging (0090344);negative regulation of stress-activated MAPK cascade (0032873);negative regulation of transcription from RNA polymerase II promoter (000…	protein kinase binding (0019901);sequence-specific DNA binding (0043565);transcription regulatory region DNA binding (0044212);sequence-specific DNA binding RNA polymerase II transcription factor activity (0000981)	cytoplasm (0005737);nucleoplasm (0005654)	Polo-like kinase mediated events (REACT:1006);Cyclin A/B1 associated events during G2/M transition (REACT:1857);Cell Cycle (REACT:115566)	P1	Yes	10.69	11.09	9.97	10.32	10.27	10.63
NM_005879	TRAIP	RNF206;TRIP	TRAF interacting protein;E3 ubiquitin-protein ligase TRAIP;TRAF-interacting protein;ring finger protein 206	10293	ENSG00000183763	31343	apoptotic process (0006915);cell proliferation (0008283);protein ubiquitination (0016567);intracellular signal transduction (0035556)	ligase activity (0016874);receptor signaling protein activity (0005057);ubiquitin-protein transferase activity (0004842);zinc ion binding (0008270);protein binding (0005515)	nucleolus (0005730);perinuclear region of cytoplasm (0048471)	-	P1	-	10.79	11.19	9.91	10.07	10.32	10.42
NM_003609	HIRIP3	-	HIRA interacting protein 3;HIRA-interacting protein 3	8479	ENSG00000149929	18218	chromatin assembly or disassembly (0006333)	protein binding (0005515)	nucleoplasm (0005654);nucleolus (0005730)	-	P1	-	10.9	11.23	10.01	10.22	10.22	10.46
NM_014750	DLGAP5	DLG7;HURP	discs, large (Drosophila) homolog-associated protein 5;DAP-5;discs large homolog 7;discs, large homolog 7;disks large-associated protein 5;disks large-associated protein DLG7;hepatoma up-regulated protein	9787	ENSG00000126787	8840	cell proliferation (0008283);cell-cell signaling (0007267);dephosphorylation (0016311);mitotic chromosome movement towards spindle pole (0007079);positive regulation of mitotic metaphase/anaphase transition (0045842)	phosphoprotein phosphatase activity (0004721);protein binding (0005515)	cytoplasm (0005737);nucleus (0005634);spindle pole centrosome (0031616)	-	P1	-	11.09	11.46	10.1	10.23	10.26	10.27
NM_199294	APITD1	CENP-S;CENPS;FAAP16;MHF1	apoptosis-inducing, TAF9-like domain 1;FANCM-interacting histone fold protein 1;Fanconi anemia-associated polypeptide of 16 kDa;apoptosis-inducing TAF9-like domain-containing protein 1;centromere protein S	378708	-	66004	DNA repair (0006281);mitotic nuclear division (0007067);positive regulation of protein ubiquitination (0031398);replication fork processing (0031297);resolution of meiotic recombination intermediates (0000712);cell division (0051301)	chromatin binding (0003682);double-stranded DNA binding (0003690);protein heterodimerization activity (0046982)	cytosol (0005829);FANCM-MHF complex (0071821);Fanconi anaemia nuclear complex (0043240);condensed chromosome kinetochore (0000777)	Resolution of Sister Chromatid Cohesion (REACT:150425);Separation of Sister Chromatids (REACT:150471);Mitotic Prometaphase (REACT:682);Cell Cycle (REACT:115566);Mitotic M-M/G1 phases (REACT:21300)	P1	-	10.82	11.14	10.05	10.32	10.34	10.31
NM_032636	PSRC1	DDA3;FP3214;RP11-297O4.2	proline/serine-rich coiled-coil 1;differential display and activated by p53;p53-regulated DDA3;proline/serine-rich coiled-coil protein 1	84722	ENSG00000134222	49603	microtubule bundle formation (0001578);mitotic metaphase plate congression (0007080);negative regulation of cell growth (0030308);positive regulation of cyclin-dependent protein serine/threonine kinase activity (0045737);positive regulation of microtubule polymerization (0031116);positive regulation of transcription, DNA-templated (0045893);regulation of mitotic spindle organization (0060236);cel…	microtubule binding (0008017)	cytosol (0005829);midbody (0030496);spindle pole (0000922);nucleoplasm (0005654);spindle microtubule (0005876)	-	P1	-	10.94	11.23	10.22	10.35	10.15	10.28
NM_001067	TOP2A	TOP2;TP2A	topoisomerase (DNA) II alpha 170kDa;DNA gyrase;DNA topoisomerase (ATP-hydrolyzing);DNA topoisomerase 2-alpha;DNA topoisomerase II, 170 kD;DNA topoisomerase II, alpha isozyme	7153	ENSG00000131747	830	apoptotic chromosome condensation (0030263);ATP catabolic process (0006200);cellular response to DNA damage stimulus (0006974);DNA ligation (0006266);DNA topological change (0006265);DNA unwinding involved in DNA replication (0006268);embryonic cleavage (0040016);hematopoietic progenitor cell differentiation (0002244);mitotic DNA integrity checkpoint (0044774);mitotic recombination (0006312);posi…	ATP binding (0005524);chromatin binding (0003682);DNA binding, bending (0008301);DNA topoisomerase type II (ATP-hydrolyzing) activity (0003918);drug binding (0008144);histone deacetylase binding (0042826);magnesium ion binding (0000287);poly(A) RNA binding (0044822);protein C-terminus binding (0008022);protein heterodimerization activity (0046982);protein homodimerization activity (0042803);prote…	condensed chromosome (0000793);DNA topoisomerase complex (ATP-hydrolyzing) (0009330);nucleolus (0005730);nucleoplasm (0005654);nuclear chromosome (0000228);centriole (0005814);nucleoid (0009295);viral integration complex (0019035)	G0 and Early G1 (REACT:111214);Cell Cycle (REACT:115566)	P1	-	10.82	11.42	10.1	10.4	10.35	10.59
NM_001100624	CENPN	BM039;C16orf60;CENP-N;ICEN32;BM-309	centromere protein N;interphase centromere complex protein 32	55839	ENSG00000166451	12450	CENP-A containing nucleosome assembly (0034080);chromosome segregation (0007059);mitotic nuclear division (0007067)	-	cytosol (0005829);nucleoplasm (0005654);condensed chromosome kinetochore (0000777)	Resolution of Sister Chromatid Cohesion (REACT:150425);Separation of Sister Chromatids (REACT:150471);Deposition of new CENPA-containing nucleosomes at the centromere (REACT:22186);Mitotic Prometaphase (REACT:682);Cell Cycle (REACT:115566);Mitotic M-M/G1 phases (REACT:21300)	P1	-	10.92	11.43	10.12	10.41	10.36	10.5
NM_015161	ARL6IP1	AIP1;ARL6IP;ARMER;SPG61	ADP-ribosylation factor-like 6 interacting protein 1;ADP-ribosylation factor-like protein 6-interacting protein 1;ARL-6-interacting protein 1;aip-1;apoptotic regulator in the membrane of the endoplasmic reticulum	23204	ENSG00000170540	41008	cell death (0008219);cotranslational protein targeting to membrane (0006613)	protein binding (0005515)	cytosol (0005829);integral component of membrane (0016021);Sec61 translocon complex (0005784)	-	P1	-	11.07	11.38	10.35	10.55	10.28	10.53
NM_001127322	CBX5	HEL25;HP1;HP1A	chromobox homolog 5;HP1 alpha homolog;HP1-ALPHA;HP1Hs alpha;antigen p25;chromobox homolog 5 (HP1 alpha homolog, Drosophila);chromobox protein homolog 5;epididymis luminal protein 25;heterochromatin protein 1 homolog alpha;heterochromatin protein 1-alpha	23468	ENSG00000094916	7257	blood coagulation (0007596);negative regulation of transcription, DNA-templated (0045892);viral process (0016032)	chromatin binding (0003682);methylated histone binding (0035064);protein binding, bridging (0030674);repressing transcription factor binding (0070491);protein homodimerization activity (0042803);histone deacetylase binding (0042826)	chromocenter (0010369);histone deacetylase complex (0000118);histone methyltransferase complex (0035097);kinetochore (0000776);nuclear envelope (0005635);nuclear pericentric heterochromatin (0031618);nucleolus (0005730);transcriptional repressor complex (0017053);PML body (0016605)	Factors involved in megakaryocyte development and platelet production (REACT:24970);Hemostasis (REACT:604)	P1	-	10.82	11.18	10.35	10.65	10.15	10.57
NM_004091	E2F2	E2F-2	E2F transcription factor 2;transcription factor E2F2	1870	ENSG00000007968	48264	intrinsic apoptotic signaling pathway by p53 class mediator (0072332);lens fiber cell apoptotic process (1990086);mitotic cell cycle (0000278);regulation of cell cycle (0051726);transcription initiation from RNA polymerase II promoter (0006367);regulation of transcription, DNA-templated (0006355)	core promoter binding (0001047);sequence-specific DNA binding transcription factor activity (0003700);transcription factor binding (0008134)	nucleoplasm (0005654);transcription factor complex (0005667)	Association of licensing factors with the pre-replicative complex (REACT:1181);Oncogene Induced Senescence (REACT:169325);Oxidative Stress Induced Senescence (REACT:169436);CDC6 association with the ORC:origin complex (REACT:1707);Cyclin D associated events in G1 (REACT:821);Bladder cancer (KEGG:05219);Cell cycle (KEGG:04110);Cell Cycle (REACT:115566);Cellular responses to stress (REACT:120956);C…	P1	Yes	10.55	11.37	10.18	10.54	10.81	10.87
NM_005914	MCM4	CDC21;CDC54;NKCD;NKGCD;P1-CDC21;hCdc21	minichromosome maintenance complex component 4;CDC21 homolog;DNA replication licensing factor MCM4;homolog of S. pombe cell devision cycle 21;minichromosome maintenance deficient 4	4173	ENSG00000104738	40496	DNA replication initiation (0006270);DNA strand elongation involved in DNA replication (0006271);DNA unwinding involved in DNA replication (0006268);G1/S transition of mitotic cell cycle (0000082)	ATP binding (0005524);single-stranded DNA binding (0003697);ATP-dependent DNA helicase activity (0004003);protein binding (0005515)	MCM complex (0042555);membrane (0016020);nucleoplasm (0005654)	Activation of the pre-replicative complex (REACT:1095);Orc1 removal from chromatin (REACT:1156);Removal of licensing factors from origins (REACT:207);Switching of origins to a post-replicative state (REACT:2148);Assembly of the pre-replicative complex (REACT:2243);Activation of ATR in response to replication stress (REACT:6769);Unwinding of DNA (REACT:6776);Cell Cycle (REACT:115566);Cell cycle (K…	P1	-	10.67	11.3	10.17	10.46	10.54	10.83
NM_022770	GINS3	PSF3	GINS complex subunit 3 (Psf3 homolog);DNA replication complex GINS protein PSF3	64785	ENSG00000181938	41496	DNA replication (0006260)	-	nucleoplasm (0005654)	-	P1	-	10.69	11.31	10.29	10.47	10.67	10.65
NM_005192	CDKN3	CDI1;CIP2;KAP;KAP1	cyclin-dependent kinase inhibitor 3;CDK2-associated dual specificity phosphatase;CDK2-associated dual-specificity phosphatase;Cdk-associated protein phosphatase;cyclin-dependent kinase interacting protein 2;cyclin-dependent kinase interactor 1;cyclin-dependent kinase-interacting protein 2;kinase associated phosphatase;kinase-associated phosphatase	1033	ENSG00000100526	3805	cell cycle arrest (0007050);G1/S transition of mitotic cell cycle (0000082);negative regulation of cell proliferation (0008285);peptidyl-tyrosine dephosphorylation (0035335);regulation of cyclin-dependent protein serine/threonine kinase activity (0000079)	protein serine/threonine phosphatase activity (0004722);protein tyrosine phosphatase activity (0004725);protein tyrosine/serine/threonine phosphatase activity (0008138);protein binding (0005515)	perinuclear region of cytoplasm (0048471)	-	P1	-	10.76	11.36	10.31	10.32	10.6	11.12
NM_018154	ASF1B	CIA-II	anti-silencing function 1B histone chaperone;ASF1 anti-silencing function 1 homolog B;CCG1-interacting factor A-II;anti-silencing function protein 1 homolog B;hAsf1;hAsf1b;hCIA-II;histone chaperone ASF1B	55723	ENSG00000105011	56797	cell differentiation (0030154);chromatin modification (0016568);DNA replication-dependent nucleosome assembly (0006335);DNA replication-independent nucleosome assembly (0006336);multicellular organismal development (0007275);regulation of transcription, DNA-templated (0006355);spermatogenesis (0007283);transcription, DNA-templated (0006351)	histone binding (0042393)	nuclear chromatin (0000790);protein complex (0043234);nucleoplasm (0005654)	-	P1	-	10.8	11.34	10.32	10.71	10.34	10.96
NM_001008495	TMEM64	-	transmembrane protein 64	169200	ENSG00000180694	45636	cytosolic calcium ion homeostasis (0051480);positive regulation of bone resorption (0045780);positive regulation of osteoclast differentiation (0045672);regulation of ATPase activity (0043462)	-	endoplasmic reticulum (0005783);integral component of membrane (0016021)	-	P1	-	10.88	11.35	10.43	10.26	10.88	10.5
NM_005855	RAMP1	-	receptor (G protein-coupled) activity modifying protein 1;CRLR activity-modifying protein 1;calcitonin receptor-like receptor activity modifying protein 1;calcitonin-receptor-like receptor activity-modifying protein 1;receptor (calcitonin) activity modifying protein 1;receptor activity modifying protein 1;receptor activity-modifying protein 1	10267	ENSG00000132329	4275	angiogenesis (0001525);calcium ion transport (0006816);intracellular protein transport (0006886);positive regulation of cAMP biosynthetic process (0030819);positive regulation of protein glycosylation (0060050);protein localization to plasma membrane (0072659);receptor internalization (0031623);regulation of G-protein coupled receptor protein signaling pathway (0008277);G-protein coupled receptor…	calcitonin receptor activity (0004948);calcitonin receptor binding (0031716);coreceptor activity (0015026);protein transporter activity (0008565)	cell surface (0009986);extracellular space (0005615);integral component of plasma membrane (0005887);receptor complex (0043235)	Calcitonin-like ligand receptors (REACT:18290);G alpha (s) signalling events (REACT:19327);Signal Transduction (REACT:111102);Vascular smooth muscle contraction (KEGG:04270)	P1	-	11.06	11.46	10.46	10.37	10.62	10.54
NM_024537	CARS2	OK/SW-cl.10	cysteinyl-tRNA synthetase 2, mitochondrial (putative);cysRS;cysteine tRNA ligase 2, mitochondrial (putative);cysteine--tRNA ligase;probable cysteine--tRNA ligase, mitochondrial;probable cysteinyl-tRNA synthetase, mitochondrial	79587	ENSG00000134905	11575	cysteinyl-tRNA aminoacylation (0006423)	ATP binding (0005524);cysteine-tRNA ligase activity (0004817);metal ion binding (0046872)	cytosol (0005829);mitochondrial matrix (0005759)	Mitochondrial tRNA aminoacylation (REACT:15302);Aminoacyl-tRNA biosynthesis (KEGG:00970);Gene Expression (REACT:71)	P1	-	11.23	11.46	10.37	10.67	10.58	10.71
NM_002213	ITGB5	-	integrin, beta 5;integrin beta-5	3693	ENSG00000082781	20511	antigen processing and presentation of exogenous peptide antigen via MHC class I, TAP-dependent (0002479);cell-matrix adhesion (0007160);endodermal cell differentiation (0035987);epithelial cell-cell adhesion (0090136);extracellular matrix organization (0030198);integrin-mediated signaling pathway (0007229);muscle contraction (0006936);stress fiber assembly (0043149);transforming growth factor be…	receptor activity (0004872);integrin binding (0005178)	cell leading edge (0031252);cell surface (0009986);extracellular vesicular exosome (0070062);focal adhesion (0005925);integrin alphav-beta5 complex (0034684);phagocytic vesicle (0045335)	Cross-presentation of particulate exogenous antigens (phagosomes) (REACT:111174);Integrin cell surface interactions (REACT:13552);Molecules associated with elastic fibres (REACT:150331);ECM proteoglycans (REACT:163906);Syndecan interactions (REACT:163942);Smooth Muscle Contraction (REACT:20558);Arrhythmogenic right ventricular cardiomyopathy (ARVC) (KEGG:05412);Dilated cardiomyopathy (KEGG:05414)…	P1	-	11.3	11.41	10.38	10.75	10.52	10.79
NM_020775	KIAA1324	EIG121;RP11-352P4.1	KIAA1324;UPF0577 protein KIAA1324;estrogen-induced gene 121 protein;maba1	57535	-	23249	macroautophagy (0016236);negative regulation of extrinsic apoptotic signaling pathway in absence of ligand (2001240);positive regulation of autophagic vacuole assembly (2000786)	poly(A) RNA binding (0044822)	extracellular vesicular exosome (0070062);integral component of plasma membrane (0005887);lysosomal membrane (0005765);trans-Golgi network (0005802);late endosome membrane (0031902)	-	P1	-	11.37	11.72	10.48	10.37	11.03	10.68
NM_020675	SPC25	SPBC25;hSpc25;AD024	SPC25, NDC80 kinetochore complex component;2600017H08Rik;SPC25, NDC80 kinetochore complex component, homolog;kinetochore protein Spc25;spindle pole body component 25 homolog	57405	ENSG00000152253	41387	chromosome segregation (0007059);mitotic nuclear division (0007067);mitotic spindle organization (0007052);cell division (0051301)	protein binding (0005515)	condensed chromosome kinetochore (0000777);cytosol (0005829);Ndc80 complex (0031262);nucleus (0005634)	Resolution of Sister Chromatid Cohesion (REACT:150425);Separation of Sister Chromatids (REACT:150471);Mitotic Prometaphase (REACT:682);Cell Cycle (REACT:115566);Mitotic M-M/G1 phases (REACT:21300)	P1	-	10.98	11.87	10.25	10.61	10.5	10.79
NM_005322	HIST1H1B	H1;H1.5;H1B;H1F5;H1s-3	histone cluster 1, H1b;H1 histone family, member 5;histone 1, H1b;histone H1.5;histone H1a;histone H1b;histone H1s-3	3009	ENSG00000184357	136789	establishment of protein localization to chromatin (0071169);negative regulation of transcription from RNA polymerase II promoter (0000122);nucleosome assembly (0006334);positive regulation of cell growth (0030307);positive regulation of histone H3-K9 methylation (0051574);protein stabilization (0050821)	chromatin DNA binding (0031490);histone deacetylase binding (0042826);poly(A) RNA binding (0044822)	extracellular vesicular exosome (0070062);nuclear heterochromatin (0005720);nucleosome (0000786)	Activation of DNA fragmentation factor (REACT:13462);Formation of Senescence-Associated Heterochromatin Foci (SAHF) (REACT:169121);Apoptosis (REACT:578);Cellular responses to stress (REACT:120956)	P1	-	11.13	11.76	10.4	10.6	10.72	11.06
NM_177925	H2AFJ	H2AJ	H2A histone family, member J;H2a/j;buforin I;histone H2A.J	55766	-	128575	biological_process (0008150)	DNA binding (0003677);protein heterodimerization activity (0046982)	extracellular vesicular exosome (0070062);nucleosome (0000786);nucleus (0005634)	Mus musculus biological processes (REACT:200794);Systemic lupus erythematosus (KEGG:05322)	P1	-	11.12	11.76	10.49	10.55	10.75	10.81
A_19_P00802201	-	-	-	-	-	-	-	-	-	-	P1	-	11.07	11.68	10.34	10.49	10.73	10.68
NM_177987	TUBB8	bA631M21.2;RP11-631M21.2	tubulin, beta 8 class VIII;HSA10p15 beta-tubulin 4Q;class VIII beta-tubulin;tubulin beta-8 chain	347688	ENSG00000261456	131228	microtubule-based process (0007017);protein polymerization (0051258);GTP catabolic process (0006184)	GTP binding (0005525);GTPase activity (0003924);structural constituent of cytoskeleton (0005200)	cytoplasm (0005737);extracellular vesicular exosome (0070062);microtubule (0005874)	Gap junction (KEGG:04540);Pathogenic Escherichia coli infection (KEGG:05130);Phagosome (KEGG:04145)	P2	-	9.89	10.95	10.15	9.89	10.34	10.06
NM_145862	CHEK2	CDS1;CHK2;HuCds1;LFS2;PP1425;RAD53;hCds1;RP11-436C9.1	checkpoint kinase 2;CHK2 checkpoint homolog;cds1 homolog;checkpoint-like protein CHK2;serine/threonine-protein kinase Chk2	11200	ENSG00000183765	38289	cellular protein catabolic process (0044257);DNA damage induced protein phosphorylation (0006975);double-strand break repair (0006302);G2/M transition of mitotic cell cycle (0000086);intrinsic apoptotic signaling pathway in response to DNA damage (0008630);positive regulation of transcription, DNA-templated (0045893);protein autophosphorylation (0046777);protein stabilization (0050821);regulation…	ATP binding (0005524);metal ion binding (0046872);protein homodimerization activity (0042803);protein kinase binding (0019901);protein serine/threonine kinase activity (0004674);ubiquitin protein ligase binding (0031625)	PML body (0016605);chromosome, telomeric region (0000781);Golgi apparatus (0005794)	Ubiquitin Mediated Degradation of Phosphorylated Cdc25A (REACT:1614);G2/M DNA damage checkpoint (REACT:897);Cell Cycle (REACT:115566);Cell cycle (KEGG:04110);DNA replication and repair (REACT:115612);p53 signaling pathway (KEGG:04115)	P2	-	9.63	10.66	9.69	9.65	10.28	9.98
NM_003740	KCNK5	K2p5.1;TASK-2;TASK2	potassium channel, subfamily K, member 5;K2P5.1 potassium channel;TWIK-related acid-sensitive K(+) channel 2;TWIK-related acid-sensitive K+ channel 2;acid-sensitive potassium channel protein TASK-2;potassium channel subfamily K member 5;potassium channel, subfamily K, member 1 (TASK-2)	8645	ENSG00000164626	2773	excretion (0007588);regulation of ion transmembrane transport (0034765);potassium ion transmembrane transport (0071805)	potassium channel activity (0005267);voltage-gated ion channel activity (0005244)	integral component of plasma membrane (0005887)	Protein digestion and absorption (KEGG:04974)	P2	-	9.39	10.57	10.13	9.6	10.45	10.06
NM_145018	DDIAS	C11orf82;noxin	DNA damage-induced apoptosis suppressor;DNA damage-induced apoptosis suppressor protein;nitric oxide-inducible gene protein	220042	ENSG00000165490	51655	apoptotic process (0006915);cellular response to cytokine stimulus (0071345);cellular response to DNA damage stimulus (0006974);cellular response to gamma radiation (0071480);cellular response to hydroperoxide (0071447);cellular response to UV (0034644);hemopoiesis (0030097);mitotic cell cycle arrest (0071850);negative regulation of fibroblast apoptotic process (2000270);spermatid development (00…	-	cytoplasm (0005737);nucleus (0005634)	-	P2	-	9.5	10.52	9.23	9.5	9.9	9.92
NM_001457	FLNB	ABP-278;ABP-280;AOI;FH1;FLN-B;FLN1L;LRS1;SCT;TABP;TAP	filamin B, beta;ABP-280 homolog;Larsen syndrome 1 (autosomal dominant);actin binding protein 278;actin-binding-like protein;beta-filamin;filamin homolog 1;filamin-3;filamin-B;thyroid autoantigen	2317	ENSG00000136068	37480	actin cytoskeleton organization (0030036);cell differentiation (0030154);cytokine-mediated signaling pathway (0019221);cytoskeletal anchoring at plasma membrane (0007016);skeletal muscle tissue development (0007519)	actin binding (0003779);identical protein binding (0042802);poly(A) RNA binding (0044822)	cytosol (0005829);extracellular vesicular exosome (0070062);focal adhesion (0005925);integral component of membrane (0016021);plasma membrane (0005886);stress fiber (0001725);cell cortex (0005938);Z disc (0030018)	ISG15 antiviral mechanism (REACT:115831);Focal adhesion (KEGG:04510);Immune System (REACT:6900);MAPK signaling pathway (KEGG:04010)	P2	-	9.67	10.35	9.25	9.21	9.94	9.69
NM_022783	DEPTOR	DEP.6;DEPDC6	DEP domain containing MTOR-interacting protein;DEP domain containing 6;DEP domain containing mTOR interacting protein;DEP domain-containing mTOR-interacting protein;DEP domain-containing protein 6	64798	ENSG00000155792	32551	intracellular signal transduction (0035556);negative regulation of cell size (0045792);negative regulation of protein kinase activity (0006469);negative regulation of TOR signaling (0032007);regulation of extrinsic apoptotic signaling pathway (2001236)	protein binding (0005515)	intracellular (0005622)	-	P2	-	9.51	10.56	9.48	9.16	10.47	10.05
NM_144947	KLK11	PRSS20;TLSP;UNQ649/PRO1279	kallikrein-related peptidase 11;hK11;hippostasin;kallikrein 11;kallikrein-11;serine protease 20;trypsin-like protease	11012	ENSG00000167757	27048	proteolysis (0006508)	serine-type endopeptidase activity (0004252)	extracellular space (0005615);extracellular vesicular exosome (0070062);Golgi apparatus (0005794)	-	P2	-	9.63	11.23	9.26	9.01	10.33	10.2
NM_020630	RET	CDHF12;CDHR16;HSCR1;MEN2A;MEN2B;MTC1;PTC;RET-ELE1;RET51	ret proto-oncogene;RET transforming sequence;cadherin family member 12;cadherin-related family member 16;hydroxyaryl-protein kinase;proto-oncogene c-Ret;proto-oncogene tyrosine-protein kinase receptor Ret;receptor tyrosine kinase;ret proto-oncogene (multiple endocrine neoplasia and medullary thyroid carcinoma 1, Hirschsprung disease)	5979	ENSG00000165731	7517	activation of cysteine-type endopeptidase activity involved in apoptotic process (0006919);cellular response to retinoic acid (0071300);embryonic epithelial tube formation (0001838);enteric nervous system development (0048484);homophilic cell adhesion via plasma membrane adhesion molecules (0007156);innervation (0060384);lymphocyte migration into lymphoid organs (0097021);MAPK cascade (0000165);m…	ATP binding (0005524);calcium ion binding (0005509);transmembrane receptor protein tyrosine kinase activity (0004714);protein binding (0005515)	endosome membrane (0010008);integral component of plasma membrane (0005887);membrane raft (0045121);receptor complex (0043235)	Endocytosis (KEGG:04144);Pathways in cancer (KEGG:05200);Thyroid cancer (KEGG:05216)	P2	-	9.47	11.05	9.2	9.06	10.07	9.69
NM_015668	RGS22	CT145;PRTD-NY2	regulator of G-protein signaling 22	26166	ENSG00000132554	75047	positive regulation of GTPase activity (0043547);termination of G-protein coupled receptor signaling pathway (0038032)	GTPase activator activity (0005096)	cytoplasm (0005737);nucleus (0005634);plasma membrane (0005886)	-	P2	-	8.33	10.17	8.82	9.01	10.11	9.9
NM_006198	PCP4	PEP-19	Purkinje cell protein 4;brain specific polypeptide PEP19;brain-specific antigen PCP-4;brain-specific polypeptide PEP-19	5121	ENSG00000183036	4519	central nervous system development (0007417)	calmodulin binding (0005516)	cytosol (0005829);nucleus (0005634)	-	P2	-	8.62	10.32	9.2	8.52	10.15	9.28
NM_003253	TIAM1	-	T-cell lymphoma invasion and metastasis 1;T-lymphoma invasion and metastasis-inducing protein 1;TIAM-1;human T-lymphoma invasion and metastasis inducing TIAM1 protein	7074	ENSG00000156299	2443	apoptotic signaling pathway (0097190);cell migration (0016477);cell-matrix adhesion (0007160);ephrin receptor signaling pathway (0048013);neurotrophin TRK receptor signaling pathway (0048011);positive regulation of apoptotic process (0043065);positive regulation of axonogenesis (0050772);positive regulation of Rac GTPase activity (0032855);Rac protein signal transduction (0016601)	phospholipid binding (0005543);Rac guanyl-nucleotide exchange factor activity (0030676);receptor signaling protein activity (0005057);ephrin receptor binding (0046875)	cell-cell contact zone (0044291);cytosol (0005829);extrinsic component of cytoplasmic side of plasma membrane (0031234)	Rho GTPase cycle (REACT:11051);NRAGE signals death through JNK (REACT:13638);G alpha (12/13) signalling events (REACT:18407);EPHB-mediated forward signaling (REACT:228085);EPH-ephrin mediated repulsion of cells (REACT:228189);Chemokine signaling pathway (KEGG:04062);Developmental Biology (REACT:111045);Regulation of actin cytoskeleton (KEGG:04810);Signal Transduction (REACT:111102)	P2	-	8.73	10.27	9.09	8.81	9.76	9.5
NM_015541	LRIG1	LIG-1;LIG1	leucine-rich repeats and immunoglobulin-like domains 1;leucine-rich repeat protein LRIG1;leucine-rich repeats and immunoglobulin-like domains protein 1;ortholog of mouse integral membrane glycoprotein LIG-1	26018	ENSG00000144749	7380	innervation (0060384);otolith morphogenesis (0032474);sensory perception of sound (0007605)	-	integral component of membrane (0016021)	Signaling by EGFR (REACT:9417)	P2	-	8.9	9.74	8.68	8.77	9.27	9.18
NM_024094	DSCC1	DCC1;UNQ9337/PRO34008	DNA replication and sister chromatid cohesion 1;defective in sister chromatid cohesion 1 homolog;defective in sister chromatid cohesion protein 1 homolog;sister chromatid cohesion protein DCC1	79075	ENSG00000136982	5464	DNA replication (0006260);maintenance of mitotic sister chromatid cohesion (0034088);post-translational protein acetylation (0034421);regulation of DNA replication (0006275)	DNA binding (0003677);protein binding (0005515)	chromatin (0000785);chromosome, centromeric region (0000775);nucleoplasm (0005654)	-	P2	-	8.75	9.75	8.79	8.91	9.35	9.37
NM_198461	LONRF2	RNF192	LON peptidase N-terminal domain and ring finger 2;LON peptidase N-terminal domain and RING finger protein 2;RING finger protein 192;neuroblastoma apoptosis-related protease	164832	ENSG00000170500	18871	ATP catabolic process (0006200);proteolysis (0006508)	ATP-dependent peptidase activity (0004176);zinc ion binding (0008270)	-	-	P2	-	8.7	9.9	8.82	8.77	9.37	9.18
NM_001145652	C6orf141	-	chromosome 6 open reading frame 141;uncharacterized protein C6orf141	135398	ENSG00000197261	51919	-	-	-	-	P2	-	9.05	9.7	9.11	8.69	9.42	9.25
NM_005059	RLN2	H2;H2-RLX;RLXH2;bA12D24.1.1;bA12D24.1.2;RP11-12D24.2	relaxin 2;H2-preprorelaxin;prorelaxin H2;relaxin, ovarian, of pregnancy	6019	-	129864	female pregnancy (0007565)	hormone activity (0005179)	extracellular region (0005576)	G alpha (s) signalling events (REACT:19327);Relaxin receptors (REACT:21314);Signal Transduction (REACT:111102)	P2	-	9.08	9.53	9.02	8.52	9.64	9
NM_001190839	MGP	MGLAP;NTI;GIG36	matrix Gla protein;cell growth-inhibiting gene 36 protein	4256	ENSG00000111341	693	cartilage condensation (0001502);cell differentiation (0030154);ossification (0001503);regulation of bone mineralization (0030500)	calcium ion binding (0005509);extracellular matrix structural constituent (0005201);structural constituent of bone (0008147);protein binding (0005515)	extracellular vesicular exosome (0070062);proteinaceous extracellular matrix (0005578)	-	P2	-	8.46	11.93	8.72	8.07	10.72	9.98
NM_001080416	MYBL1	A-MYB;AMYB	v-myb avian myeloblastosis viral oncogene homolog-like 1;myb-like protein 1;myb-related protein A	4603	ENSG00000185697	32045	positive regulation of transcription from RNA polymerase II promoter (0045944);transcription, DNA-templated (0006351)	chromatin binding (0003682);RNA polymerase II core promoter proximal region sequence-specific DNA binding (0000978);RNA polymerase II core promoter proximal region sequence-specific DNA binding transcription factor activity involved in positive regulation of transcription (0001077)	nucleus (0005634)	-	P2	Yes	8.4	11	8.4	8.34	10.08	9.74
NM_199168	CXCL12	IRH;PBSF;SCYB12;SDF1;TLSF;TPAR1	chemokine (C-X-C motif) ligand 12;intercrine reduced in hepatomas;pre-B cell growth-stimulating factor;stromal cell-derived factor 1	6387	ENSG00000107562	128606	adult locomotory behavior (0008344);ameboidal-type cell migration (0001667);blood circulation (0008015);cell adhesion (0007155);cell chemotaxis (0060326);cellular calcium ion homeostasis (0006874);chemokine-mediated signaling pathway (0070098);G-protein coupled receptor signaling pathway (0007186);germ cell development (0007281);germ cell migration (0008354);immune response (0006955);induction of…	chemokine activity (0008009);CXCR chemokine receptor binding (0045236);growth factor activity (0008083)	external side of plasma membrane (0009897);extracellular space (0005615);extracellular vesicular exosome (0070062)	Nuclear signaling by ERBB4 (REACT:116022);Chemokine receptors bind chemokines (REACT:15344);G alpha (i) signalling events (REACT:19231);Axon guidance (KEGG:04360);Chemokine signaling pathway (KEGG:04062);Cytokine-cytokine receptor interaction (KEGG:04060);Intestinal immune network for IgA production (KEGG:04672);Leukocyte transendothelial migration (KEGG:04670);Rheumatoid arthritis (KEGG:05323);S…	P2	-	8.01	10.32	8.12	8.15	9.21	9.11
NM_000900	MGP	MGLAP;NTI;GIG36	matrix Gla protein;cell growth-inhibiting gene 36 protein	4256	ENSG00000111341	693	cartilage condensation (0001502);cell differentiation (0030154);ossification (0001503);regulation of bone mineralization (0030500)	calcium ion binding (0005509);extracellular matrix structural constituent (0005201);structural constituent of bone (0008147);protein binding (0005515)	extracellular vesicular exosome (0070062);proteinaceous extracellular matrix (0005578)	-	P2	-	7.58	11.01	7.85	7.31	9.82	9.03
NM_001100119	XRCC3	CMM6	X-ray repair complementing defective repair in Chinese hamster cells 3;DNA repair protein XRCC3;X-ray repair cross-complementing protein 3	7517	ENSG00000126215	36178	DNA catabolic process, endonucleolytic (0000737);double-strand break repair via homologous recombination (0000724);positive regulation of mitotic cell cycle spindle assembly checkpoint (0090267);regulation of centrosome duplication (0010824);resolution of mitotic recombination intermediates (0071140);response to organic substance (0010033);ATP catabolic process (0006200)	ATP binding (0005524);DNA-dependent ATPase activity (0008094);four-way junction DNA binding (0000400);protein binding (0005515);crossover junction endodeoxyribonuclease activity (0008821)	mitochondrion (0005739);perinuclear region of cytoplasm (0048471);Rad51C-XRCC3 complex (0033065);replication fork (0005657)	Homologous recombination (KEGG:03440)	P2	-	10.26	11.3	10.39	10.51	10.67	10.84
NM_006868	RAB31	Rab22B	RAB31, member RAS oncogene family;ras-related protein Rab-22B;ras-related protein Rab-31	11031	ENSG00000168461	5001	cellular response to insulin stimulus (0032869);Golgi to plasma membrane protein transport (0043001);GTP catabolic process (0006184);phagosome maturation (0090382);receptor internalization (0031623);regulated secretory pathway (0045055);Rab protein signal transduction (0032482)	GDP binding (0019003);GTP binding (0005525);GTPase activity (0003924)	early endosome (0005769);trans-Golgi network membrane (0032588);late endosome (0005770);phagocytic vesicle membrane (0030670)	Endocytosis (KEGG:04144)	P2	-	10.46	12.16	10.49	10.46	11.24	11
NM_002014	FKBP4	FKBP51;FKBP52;FKBP59;HBI;Hsp56;PPIase;p52	FK506 binding protein 4, 59kDa;51 kDa FK506-binding protein;FK506-binding protein 4 (59kD);HSP binding immunophilin;T-cell FK506-binding protein, 59kD;peptidyl-prolyl cis-trans isomerase FKBP4;peptidylprolyl cis-trans isomerase;rotamase	2288	ENSG00000004478	36085	androgen receptor signaling pathway (0030521);chaperone-mediated protein folding (0061077);copper ion transport (0006825);embryo implantation (0007566);male sex differentiation (0046661);negative regulation of microtubule polymerization (0031115);negative regulation of neuron projection development (0010977);prostate gland development (0030850);protein complex localization (0031503);protein pepti…	ATP binding (0005524);FK506 binding (0005528);GTP binding (0005525);heat shock protein binding (0031072);peptidyl-prolyl cis-trans isomerase activity (0003755);poly(A) RNA binding (0044822);protein binding, bridging (0030674);copper-dependent protein binding (0032767);glucocorticoid receptor binding (0035259);tau protein binding (0048156);phosphoprotein binding (0051219)	axonal growth cone (0044295);cytosol (0005829);endoplasmic reticulum membrane (0005789);extracellular vesicular exosome (0070062);microtubule (0005874);mitochondrion (0005739);neuronal cell body (0043025);perinuclear region of cytoplasm (0048471);nucleoplasm (0005654)	Attenuation phase (REACT:200624);Cellular responses to stress (REACT:120956)	P2	-	10.48	11.61	10.56	10.6	11.08	11.11
NM_003485	GPR68	GPR12A;OGR1	G protein-coupled receptor 68;G-protein coupled receptor 68;ovarian cancer G protein-coupled receptor, 1;ovarian cancer G-protein coupled receptor 1;sphingosylphosphorylcholine receptor	8111	ENSG00000119714	2603	cellular response to pH (0071467);G-protein coupled receptor signaling pathway (0007186);inflammatory response (0006954);negative regulation of monocyte differentiation (0045656);positive regulation of insulin secretion involved in cellular response to glucose stimulus (0035774);positive regulation of osteoclast development (2001206)	G-protein coupled receptor activity (0004930)	integral component of plasma membrane (0005887)	Class A/1 (Rhodopsin-like receptors) (REACT:14828);G alpha (q) signalling events (REACT:18283);Signal Transduction (REACT:111102)	P2	-	10.84	11.56	10.45	10.48	11.26	11.25
NM_007173	PRSS23	SIG13;SPUVE;ZSIG13;UNQ270/PRO307	protease, serine, 23;putative secreted protein Zsig13;serine protease 23;serine protease, umbilical endothelium	11098	ENSG00000150687;ENSG00000254731	5191	proteolysis (0006508)	serine-type endopeptidase activity (0004252)	extracellular vesicular exosome (0070062);nucleus (0005634)	-	P2	-	10.54	12.41	10.6	10.68	11.78	11.63
NM_014668	GREB1	-	growth regulation by estrogen in breast cancer 1;gene regulated by estrogen in breast cancer;gene regulated in breast cancer 1 protein;protein GREB1	9687	ENSG00000196208	8780	-	-	integral component of membrane (0016021);extracellular vesicular exosome (0070062)	-	P2	-	9.78	11.88	10.21	10.03	11.74	11.71
NM_173660	DOK7	C4orf25;CMS1B;RP11-529E10.4	docking protein 7;downstream of tyrosine kinase 7;protein Dok-7	285489	ENSG00000175920	18210	neuromuscular junction development (0007528);positive regulation of protein tyrosine kinase activity (0061098);receptor clustering (0043113)	phosphatidylinositol binding (0035091);protein kinase binding (0019901);insulin receptor binding (0005158)	cell junction (0030054);neuromuscular junction (0031594);plasma membrane (0005886)	-	P2	-	12.06	13.35	11.9	12.02	12.79	12.42
NM_005729	PPIF	CYP3;CyP-M;Cyp-D;CypD;RP11-342M3.4	peptidylprolyl isomerase F;PPIase F;cyclophilin 3;cyclophilin D;cyclophilin F;mitochondrial cyclophilin;peptidyl-prolyl cis-trans isomerase F, mitochondrial;peptidyl-prolyl cis-trans isomerase, mitochondrial;rotamase F	10105	ENSG00000108179	38696	apoptotic mitochondrial changes (0008637);cellular response to arsenic-containing substance (0071243);cellular response to calcium ion (0071277);cellular response to hydrogen peroxide (0070301);necroptotic process (0070266);negative regulation of ATPase activity (0032780);negative regulation of intrinsic apoptotic signaling pathway (2001243);negative regulation of oxidative phosphorylation (00903…	cyclosporin A binding (0016018);peptidyl-prolyl cis-trans isomerase activity (0003755);protein binding (0005515)	mitochondrial matrix (0005759);mitochondrial proton-transporting ATP synthase complex (0005753)	Toxoplasmosis (KEGG:05145)	P2	-	11.83	13.41	12.07	12.14	12.55	12.53
NM_005375	MYB	Cmyb;c-myb;c-myb_CDS;efg;RP1-32B1.1	v-myb avian myeloblastosis viral oncogene homolog;c-myb protein (140 AA);c-myb10A_CDS;c-myb13A_CDS;c-myb14A_CDS;c-myb8B_CDS;proto-oncogene c-Myb;transcriptional activator Myb	4602	ENSG00000118513	31311	B cell differentiation (0030183);blood coagulation (0007596);calcium ion transport (0006816);chromatin remodeling (0006338);embryonic digestive tract development (0048566);G1/S transition of mitotic cell cycle (0000082);homeostasis of number of cells (0048872);in utero embryonic development (0001701);negative regulation of transcription from RNA polymerase II promoter (0000122);positive regulatio…	chromatin binding (0003682);RNA polymerase II core promoter proximal region sequence-specific DNA binding (0000978);RNA polymerase II core promoter proximal region sequence-specific DNA binding transcription factor activity involved in positive regulation of transcription (0001077);protein binding (0005515)	nuclear matrix (0016363)	Factors involved in megakaryocyte development and platelet production (REACT:24970);Hemostasis (REACT:604)	P2	Yes	11.79	13.05	10.94	11.05	12.22	12.1
NM_016095	GINS2	HSPC037;PSF2;Pfs2;CGI-122	GINS complex subunit 2 (Psf2 homolog);DNA replication complex GINS protein PSF2	51659	-	41105	DNA strand elongation involved in DNA replication (0006271);mitotic cell cycle (0000278)	protein binding (0005515)	nucleoplasm (0005654)	Unwinding of DNA (REACT:6776);Cell Cycle (REACT:115566);DNA Replication (REACT:383)	P2	-	11.9	12.77	11.72	11.8	12.21	12.3
NM_032359	CMSS1	C3orf26	cms1 ribosomal small subunit homolog (yeast);protein CMSS1	84319	ENSG00000184220	11979	-	poly(A) RNA binding (0044822)	-	-	P2	-	11.47	12.34	11.65	11.14	12.18	11.77
NM_003571	BFSP2	CP47;CP49;CTRCT12;LIFL-L;PHAKOSIN	beaded filament structural protein 2, phakinin;49 kDa cytoskeletal protein;beaded filament protein CP49;bfps2, Cytoskeletal protein, 49-kD;lens fiber cell beaded filament protein CP 47;lens fiber cell beaded filament protein CP 49;lens intermediate filament-like light;phakinin	8419	ENSG00000170819	20791	cell maturation (0048469);intermediate filament cytoskeleton organization (0045104);lens fiber cell development (0070307);response to stimulus (0050896);visual perception (0007601)	structural constituent of cytoskeleton (0005200);structural constituent of eye lens (0005212)	cytoplasm (0005737);intermediate filament (0005882);plasma membrane (0005886)	-	P2	-	4.83	6.04	4.87	4.82	5.31	5.37
NM_152765	C8orf46	-	chromosome 8 open reading frame 46;uncharacterized protein C8orf46	254778	ENSG00000169085	17666	-	-	-	-	P2	-	5.63	7.56	5.51	5.47	6.4	6.35
NM_001144755	MYBL1	A-MYB;AMYB	v-myb avian myeloblastosis viral oncogene homolog-like 1;myb-like protein 1;myb-related protein A	4603	ENSG00000185697	32045	positive regulation of transcription from RNA polymerase II promoter (0045944);transcription, DNA-templated (0006351)	chromatin binding (0003682);RNA polymerase II core promoter proximal region sequence-specific DNA binding (0000978);RNA polymerase II core promoter proximal region sequence-specific DNA binding transcription factor activity involved in positive regulation of transcription (0001077)	nucleus (0005634)	-	P2	Yes	5.56	7.11	5.62	5.54	6.29	6.34
ENST00000372387	-	-	-	-	-	-	-	-	-	-	P2	-	5.82	7.08	5.66	5.76	6.55	6.29
NR_038989	LINC01016	RP3-468B3.3	long intergenic non-protein coding RNA 1016	100507584	ENSG00000249346	-	-	-	-	-	P2	-	5.47	6.82	5.47	5.43	5.98	5.86
NR_037938	HMGA1P7	HMGA1L7	high mobility group AT-hook 1 pseudogene 7	387065	-	-	-	-	-	-	P2	-	5.36	7.61	5.17	5.23	6.11	5.94
NM_000218	KCNQ1	ATFB1;ATFB3;JLNS1;KCNA8;KCNA9;KVLQT1;Kv1.9;Kv7.1;LQT;LQT1;RWS;SQT2;WRS	potassium voltage-gated channel, KQT-like subfamily, member 1;IKs producing slow voltage-gated potassium channel subunit alpha KvLQT1;kidney and cardiac voltage dependend K+ channel;potassium voltage-gated channel subfamily KQT member 1;slow delayed rectifier channel subunit;voltage-gated potassium channel subunit Kv7.1	3784	ENSG00000053918	85014	atrial cardiac muscle cell action potential (0086014);cardiac muscle contraction (0060048);cardiovascular system development (0072358);cellular response to cAMP (0071320);cellular response to drug (0035690);cellular response to epinephrine stimulus (0071872);gene silencing (0016458);male gonad development (0008584);membrane repolarization during cardiac muscle cell action potential (0086013);nega…	calmodulin binding (0005516);delayed rectifier potassium channel activity (0005251);ion channel binding (0044325);outward rectifier potassium channel activity (0015271);protein kinase A catalytic subunit binding (0034236);protein kinase A regulatory subunit binding (0034237);protein phosphatase 1 binding (0008157);scaffold protein binding (0097110);voltage-gated potassium channel activity involve…	basolateral plasma membrane (0016323);early endosome (0005769);late endosome (0005770);lysosome (0005764);sarcolemma (0042383);voltage-gated potassium channel complex (0008076);zymogen granule membrane (0042589)	Voltage gated Potassium channels (REACT:75770);Gastric acid secretion (KEGG:04971);Neuronal System (REACT:13685);Pancreatic secretion (KEGG:04972);Protein digestion and absorption (KEGG:04974);Vibrio cholerae infection (KEGG:05110)	P2	-	5.86	6.23	5.93	5.15	6.56	5.39
NM_025135	FHOD3	FHOS2;Formactin2	formin homology 2 domain containing 3;FH1/FH2 domain-containing protein 3;formactin-2;formin homolog overexpressed in spleen 2;hFHOS2	80206	ENSG00000134775	45323	actin filament network formation (0051639);cardiac myofibril assembly (0055003);negative regulation of actin filament polymerization (0030837);sarcomere organization (0045214)	actin binding (0003779)	striated muscle thin filament (0005865);Z disc (0030018)	-	P2	-	6.03	6.69	6.06	5.65	6.18	5.72
ENST00000566054	-	-	-	-	-	-	-	-	-	-	P2	-	5.98	6.79	5.78	5.64	6.2	6.19
NM_001167915	VEPH1	MELT;VEPH	ventricular zone expressed PH domain-containing 1;protein melted;ventricular zone expressed PH domain homolog 1;ventricular zone-expressed PH domain-containing protein homolog 1	79674	ENSG00000197415	11624	-	-	plasma membrane (0005886)	-	P2	-	5.83	7.03	5.99	5.88	6.46	6.21
A_33_P3390753	-	-	-	-	-	-	-	-	-	-	P2	-	5.85	6.87	5.93	5.84	6.39	6.27
NR_024607	MIR503HG	H19X	MIR503 host gene (non-protein coding)	84848	ENSG00000223749	-	-	-	-	-	P2	-	6.25	7.29	6.7	6.26	7.3	6.85
NM_002110	HCK	JTK9;p59Hck;p61Hck;RP5-836N17.3	HCK proto-oncogene, Src family tyrosine kinase;hematopoietic cell kinase;hemopoietic cell kinase;p59-HCK/p60-HCK;tyrosine-protein kinase HCK	3055	ENSG00000101336	20489	cell adhesion (0007155);Fc-gamma receptor signaling pathway involved in phagocytosis (0038096);inflammatory response (0006954);innate immune response-activating signal transduction (0002758);integrin-mediated signaling pathway (0007229);interferon-gamma-mediated signaling pathway (0060333);leukocyte degranulation (0043299);leukocyte migration involved in immune response (0002522);lipopolysacchari…	ATP binding (0005524);non-membrane spanning protein tyrosine kinase activity (0004715);receptor binding (0005102)	caveola (0005901);cell projection (0042995);cytosol (0005829);extrinsic component of cytoplasmic side of plasma membrane (0031234);focal adhesion (0005925);Golgi apparatus (0005794);lysosome (0005764);nucleus (0005634);actin filament (0005884);transport vesicle (0030133)	Nef and signal transduction (REACT:11068);FCGR activation (REACT:160274);Regulation of signaling by CBL (REACT:23787);Chemokine signaling pathway (KEGG:04062);Disease (REACT:116125);Fc gamma R-mediated phagocytosis (KEGG:04666);Immune System (REACT:6900)	P2	-	5.96	7.31	6.47	6.25	7.42	6.67
NM_178505	TMEM26	-	transmembrane protein 26	219623	ENSG00000196932	14428	-	-	integral component of membrane (0016021)	-	P2	-	6.14	7.5	6.31	6.21	6.67	6.62
NM_002632	PGF	D12S1900;PGFL;PLGF;PlGF-2;SHGC-10760	placental growth factor;placenta growth factor;placental growth factor, vascular endothelial growth factor-related protein	5228	ENSG00000119630	1978	branching involved in ureteric bud morphogenesis (0001658);cell differentiation (0030154);cell-cell signaling (0007267);cellular response to hormone stimulus (0032870);female pregnancy (0007565);organ regeneration (0031100);positive regulation of angiogenesis (0045766);positive regulation of cell division (0051781);positive regulation of endothelial cell proliferation (0001938);regulation of morp…	growth factor activity (0008083);heparin binding (0008201);protein homodimerization activity (0042803);protein heterodimerization activity (0046982)	extracellular space (0005615);membrane (0016020)	VEGF ligand-receptor interactions (REACT:12380);VEGF binds to VEGFR leading to receptor dimerization (REACT:12583);Bladder cancer (KEGG:05219);Cytokine-cytokine receptor interaction (KEGG:04060);Focal adhesion (KEGG:04510);mTOR signaling pathway (KEGG:04150);Pancreatic cancer (KEGG:05212);Pathways in cancer (KEGG:05200);Renal cell carcinoma (KEGG:05211);Rheumatoid arthritis (KEGG:05323);Signal Tr…	P2	-	6.07	7.45	6.31	6.34	6.76	6.64
NM_001122961	C1orf194	RP5-1065J22.5	chromosome 1 open reading frame 194;uncharacterized protein C1orf194	127003	ENSG00000179902	18986	-	-	-	-	P2	-	6.41	7.35	6.09	5.88	6.74	6.21
NM_020733	HEG1	HEG;MST112;MSTP112	heart development protein with EGF-like domains 1;HEG homolog 1;heart of glass;protein HEG homolog 1	57493	ENSG00000173706	35276	cardiac atrium morphogenesis (0003209);cell-cell junction assembly (0007043);endothelial cell morphogenesis (0001886);in utero embryonic development (0001701);lung development (0030324);lymph circulation (0003017);lymph vessel development (0001945);multicellular organism growth (0035264);pericardium development (0060039);post-embryonic development (0009791);regulation of body fluid levels (005087…	calcium ion binding (0005509)	cell-cell junction (0005911);external side of plasma membrane (0009897);extracellular region (0005576);integral component of membrane (0016021)	-	P2	-	6.18	7.29	6.12	5.96	6.77	6.46
NM_032227	TMEM164	bB360B22.3;RP13-360B22.2	transmembrane protein 164;RP13-360B22.2	84187	ENSG00000157600	12985	-	-	integral component of membrane (0016021)	-	P2	-	6.42	7.24	6.32	6.19	6.78	6.73
NM_025113	KIAA0226L	C13orf18;RP11-247M1.4	KIAA0226-like;uncharacterized protein KIAA0226-like	80183	ENSG00000102445	57021	-	-	-	-	P2	-	6.31	7.03	6.3	5.93	7.02	6.59
NM_001146157	FAM25A	bA96C23.5;RP11-96C23.2	family with sequence similarity 25, member A;protein FAM25;protein FAM25A	643161	ENSG00000188100	85178	-	-	-	-	P2	-	5.81	7.06	6.04	5.92	6.82	6.47
NM_153020	RBM24	RNPC6;dJ259A10.1	RNA binding motif protein 24;RNA-binding motif protein 24;RNA-binding protein 24;RNA-binding region (RNP1, RRM) containing 6;RNA-binding region-containing protein 6	221662	ENSG00000112183	23015	cell differentiation (0030154);regulation of mRNA stability (0043488);regulation of myotube differentiation (0010830)	mRNA 3'-UTR binding (0003730);nucleotide binding (0000166)	cytoplasm (0005737);nucleus (0005634)	-	P2	-	5.46	7.42	5.88	5.84	7.04	6.84
NM_001129742	CALHM3	FAM26A;bA225H22.7	calcium homeostasis modulator 3;calcium homeostasis modulator protein 3;family with sequence similarity 26, member A	119395	ENSG00000183128	52311	cation transmembrane transport (0098655)	cation channel activity (0005261)	integral component of plasma membrane (0005887)	-	P2	-	5.74	7.57	5.95	5.83	6.96	6.45
NM_002409	MGAT3	GNT-III;GNT3;RP5-1104E15.2	mannosyl (beta-1,4-)-glycoprotein beta-1,4-N-acetylglucosaminyltransferase;GlcNAc-T III;N-acetylglucosaminyltransferase III;N-glycosyl-oligosaccharide-glycoprotein N-acetylglucosaminyltransferase III;beta-1,4-mannosyl-glycoprotein 4-beta-N-acetylglucosaminyltransferase	4248	ENSG00000128268	31088	post-translational protein modification (0043687);protein N-linked glycosylation via asparagine (0018279)	beta-1,4-mannosylglycoprotein 4-beta-N-acetylglucosaminyltransferase activity (0003830)	Golgi membrane (0000139);integral component of membrane (0016021)	Reactions specific to the hybrid N-glycan synthesis pathway (REACT:25266);Metabolic pathways (KEGG:01100);Metabolism of proteins (REACT:17015);N-Glycan biosynthesis (KEGG:00510)	P2	-	5.03	7.3	5.44	5.15	6.75	6.51
NM_004430	EGR3	EGR-3;PILOT	early growth response 3;early growth response protein 3;zinc finger protein pilot	1960	ENSG00000179388	37923	cell migration involved in sprouting angiogenesis (0002042);cellular response to cAMP (0071320);cellular response to fibroblast growth factor stimulus (0044344);cellular response to gonadotropin stimulus (0071371);cellular response to vascular endothelial growth factor stimulus (0035924);circadian rhythm (0007623);endothelial cell chemotaxis (0035767);muscle organ development (0007517);negative r…	DNA binding (0003677);metal ion binding (0046872);sequence-specific DNA binding transcription factor activity (0003700)	cytoplasm (0005737);nucleus (0005634)	-	P2	Yes	4.99	7.6	5.73	5.41	7.31	6.92
NM_001286550	CLPSL2	AAAL3045;C6orf126;UNQ3045;dJ510O8.5;RP3-510O8.5	colipase-like 2;colipase-like protein 2;colipase-like protein C6orf126	389383	ENSG00000196748	86835	digestion (0007586);lipid catabolic process (0016042);positive regulation of catalytic activity (0043085)	enzyme activator activity (0008047)	extracellular region (0005576)	-	P2	-	7.3	8.68	7.77	7.36	8.22	7.7
NM_198159	MITF	CMM8;MI;WS2;WS2A;bHLHe32	microphthalmia-associated transcription factor;class E basic helix-loop-helix protein 32	4286	ENSG00000187098	4892	bone remodeling (0046849);camera-type eye development (0043010);canonical Wnt signaling pathway involved in negative regulation of apoptotic process (0044336);cell fate commitment (0045165);melanocyte differentiation (0030318);negative regulation of transcription from RNA polymerase II promoter (0000122);osteoclast differentiation (0030316);positive regulation of transcription from RNA polymerase…	chromatin binding (0003682);RNA polymerase II core promoter proximal region sequence-specific DNA binding (0000978);RNA polymerase II core promoter proximal region sequence-specific DNA binding transcription factor activity involved in positive regulation of transcription (0001077);RNA polymerase II core promoter sequence-specific DNA binding (0000979);RNA polymerase II distal enhancer sequence-s…	nucleus (0005634);protein complex (0043234)	Melanogenesis (KEGG:04916);Melanoma (KEGG:05218);Osteoclast differentiation (KEGG:04380);Pathways in cancer (KEGG:05200)	P2	Yes	7.57	8.65	7.93	7.71	8.75	8.24
ENST00000442416	-	-	-	-	-	-	-	-	-	-	P2	-	7.76	8.77	7.77	7.71	8.59	8.4
NM_014279	OLFM1	AMY;NOE1;NOELIN1;OlfA;RP11-399H11.1	olfactomedin 1;neuroblastoma protein;neuronal olfactomedin-related ER localized protein;noelin;olfactomedin related ER localized protein;olfactomedin-1;pancortin 1	10439	ENSG00000130558	8612	negative regulation of beta-amyloid formation (1902430);negative regulation of neuron migration (2001223);protein oligomerization (0051259)	beta-amyloid binding (0001540);protein binding (0005515)	alpha-amino-3-hydroxy-5-methyl-4-isoxazolepropionic acid selective glutamate receptor complex (0032281);cell junction (0030054);extracellular space (0005615);synapse (0045202)	-	P2	-	7.86	8.73	7.39	7.3	8.33	8.19
NM_006528	TFPI2	PP5;REF1;TFPI-2	tissue factor pathway inhibitor 2;placental protein 5;retinal pigment epithelium cell factor 1	7980	ENSG00000105825	38194	blood coagulation (0007596);negative regulation of endopeptidase activity (0010951)	extracellular matrix structural constituent (0005201);serine-type endopeptidase inhibitor activity (0004867)	nucleus (0005634);proteinaceous extracellular matrix (0005578)	-	P2	-	7.55	9	7.45	7.31	8.57	8.4
NM_001161625	NXNL2	C9orf121;RDCVF2;RP13-60M5.1	nucleoredoxin-like 2;nucleoredoxin-like protein 2;rod-derived cone viability factor 2	158046	ENSG00000130045	115787	photoreceptor cell maintenance (0045494);sensory perception of smell (0007608);visual perception (0007601)	-	-	-	P2	-	7.32	8.84	7.71	7.51	8.67	8.31
ENST00000419814	LOC400768	-	uncharacterized LOC400768	400768	ENSG00000224698	-	-	-	-	-	P2	-	8.31	9.03	8.17	8.29	9.27	9.01
XR_246471	-	-	-	-	-	-	-	-	-	-	P2	-	8.23	9.34	8.15	8.21	8.97	8.93
NM_032918	RERG	-	RAS-like, estrogen-regulated, growth inhibitor;ras-related and estrogen-regulated growth inhibitor	85004	ENSG00000134533	50026	negative regulation of cell growth (0030308);negative regulation of cell proliferation (0008285);response to hormone (0009725);small GTPase mediated signal transduction (0007264);GTP catabolic process (0006184)	estrogen receptor binding (0030331);GDP binding (0019003);GTP binding (0005525);GTPase activity (0003924)	cytosol (0005829);membrane (0016020);nucleus (0005634)	-	P2	-	8.06	9.53	8	7.99	8.64	8.51
NM_016448	DTL	CDT2;DCAF2;L2DTL;RAMP;RP11-15I11.1	denticleless E3 ubiquitin protein ligase homolog (Drosophila);DDB1 and CUL4 associated factor 2;DDB1- and CUL4-associated factor 2;RA regulated nuclear matrix associated protein;RA-regulated nuclear matrix-associated protein;denticleless protein homolog;lethal(2) denticleless protein homolog;retinoic acid-regulated nuclear matrix-associated protein	51514	ENSG00000143476	32313	DNA replication (0006260);G2 DNA damage checkpoint (0031572);protein monoubiquitination (0006513);protein polyubiquitination (0000209);regulation of cell cycle (0051726);response to UV (0009411);translesion synthesis (0019985);ubiquitin-dependent protein catabolic process (0006511)	ubiquitin-protein transferase activity (0004842);protein binding (0005515)	centrosome (0005813);chromosome (0005694);Cul4A-RING E3 ubiquitin ligase complex (0031464);Cul4B-RING E3 ubiquitin ligase complex (0031465);cytoplasm (0005737);nucleolus (0005730);nucleoplasm (0005654);nuclear membrane (0031965)	-	P2	-	8.02	9.04	8.24	8.24	8.6	8.71
XR_245297	LOC101928115	-	uncharacterized LOC101928115	101928115	-	-	-	-	-	-	P2	-	8.16	8.88	7.81	7.96	8.44	8.53
NM_005491	MAMLD1	CG1;CXorf6;F18;HYSP2	mastermind-like domain containing 1;mastermind-like domain-containing protein 1	10046	ENSG00000013619	136353	male gonad development (0008584);regulation of transcription from RNA polymerase II promoter (0006357);transcription, DNA-templated (0006351)	molecular_function (0003674)	nucleus (0005634)	Pre-NOTCH Transcription and Translation (REACT:118568);NOTCH1 Intracellular Domain Regulates Transcription (REACT:118780);Notch-HLH transcription pathway (REACT:14835);Constitutive Signaling by NOTCH1 PEST Domain Mutants (REACT:160243);Constitutive Signaling by NOTCH1 HD+PEST Domain Mutants (REACT:160254);NOTCH2 intracellular domain regulates transcription (REACT:163910);Disease (REACT:116125);Ge…	P2	-	6.97	8.02	6.75	6.91	7.47	6.93
NM_001002236	SERPINA1	A1A;A1AT;AAT;PI;PI1;PRO2275;alpha1AT;PRO0684	serpin peptidase inhibitor, clade A (alpha-1 antiproteinase, antitrypsin), member 1;alpha-1 protease inhibitor;alpha-1-antiproteinase;alpha-1-antitrypsin;alpha-1-antitrypsin null;protease inhibitor 1 (anti-elastase), alpha-1-antitrypsin;serine (or cysteine) proteinase inhibitor, clade A, member 1;serpin A1	5265	ENSG00000197249	20103	acute-phase response (0006953);negative regulation of endopeptidase activity (0010951);platelet activation (0030168);platelet degranulation (0002576)	glycoprotein binding (0001948);identical protein binding (0042802);protease binding (0002020);serine-type endopeptidase inhibitor activity (0004867)	endoplasmic reticulum (0005783);extracellular space (0005615);extracellular vesicular exosome (0070062);Golgi apparatus (0005794);platelet alpha granule lumen (0031093);proteinaceous extracellular matrix (0005578)	Complement and coagulation cascades (KEGG:04610);Hemostasis (REACT:604)	P2	-	6.83	7.58	6.64	6.51	7.12	6.78
NM_024893	SYNDIG1	C20orf39;DSPC2;IFITMD5;TMEM90B;RP5-860P4.1	synapse differentiation inducing 1;dispanin subfamily C member 2;interferon induced transmembrane protein domain containing 5;synapse differentiation induced gene 1;synapse differentiation-inducing gene protein 1;transmembrane protein 90B	79953	ENSG00000101463	11771	intracellular protein transport (0006886);positive regulation of synapse assembly (0051965);response to biotic stimulus (0009607);synaptic vesicle clustering (0097091)	glutamate receptor binding (0035254);protein homodimerization activity (0042803)	cell body (0044297);cell junction (0030054);dendritic shaft (0043198);dendritic spine (0043197);early endosome membrane (0031901);excitatory synapse (0060076);integral component of plasma membrane (0005887);postsynaptic density (0014069);postsynaptic membrane (0045211)	-	P2	-	6.86	7.91	6.73	6.42	7.4	6.82
NM_022467	CHST8	GALNAC4ST1;GalNAc4ST	carbohydrate (N-acetylgalactosamine 4-0) sulfotransferase 8;GALNAC-4-ST1;GalNAc-4-O-sulfotransferase 1;N-acetylgalactosamine-4-O-sulfotransferase 1;carbohydrate sulfotransferase 8;galNAc4ST-1	64377	ENSG00000124302	41483	carbohydrate biosynthetic process (0016051);central nervous system development (0007417);hormone biosynthetic process (0042446);proteoglycan biosynthetic process (0030166);sulfur compound metabolic process (0006790)	N-acetylgalactosamine 4-O-sulfotransferase activity (0001537)	integral component of membrane (0016021);Golgi membrane (0000139)	-	P2	-	6.97	7.82	6.96	6.6	7.36	6.76
TCONS_00020094	-	-	-	-	-	-	-	-	-	-	P2	-	7.3	8.27	7.11	7.31	7.71	7.87
A_33_P3333187	-	-	-	-	-	-	-	-	-	-	P2	-	7.01	7.97	7.26	6.9	7.61	7.28
NM_001130088	ABLIM2	-	actin binding LIM protein family, member 2;abLIM-2;actin binding LIM protein 2;actin-binding LIM protein 2;actin-binding LIM protein family member 2	84448	ENSG00000163995	82366	actin cytoskeleton organization (0030036);axon guidance (0007411);positive regulation of transcription from RNA polymerase II promoter (0045944);transcription, DNA-templated (0006351)	zinc ion binding (0008270);actin binding (0003779)	actin cytoskeleton (0015629);myofibril (0030016)	DCC mediated attractive signaling (REACT:22351);Axon guidance (KEGG:04360);Developmental Biology (REACT:111045)	P2	-	6.91	8.06	7.23	7.03	7.79	7.41
ENST00000521141	-	-	-	-	-	-	-	-	-	-	P2	-	6.62	8.95	6.87	6.88	8.7	8.56
NM_021810	CDH26	VR20;RP4-551D2.3	cadherin 26;cadherin-like 26;cadherin-like protein 26;cadherin-like protein VR20	60437	ENSG00000124215	18643	homophilic cell adhesion via plasma membrane adhesion molecules (0007156)	calcium ion binding (0005509)	integral component of membrane (0016021);plasma membrane (0005886)	-	P2	-	6.86	9.34	6.74	6.59	8.18	8.02
NM_000609	CXCL12	IRH;PBSF;SCYB12;SDF1;TLSF;TPAR1	chemokine (C-X-C motif) ligand 12;intercrine reduced in hepatomas;pre-B cell growth-stimulating factor;stromal cell-derived factor 1	6387	ENSG00000107562	128606	adult locomotory behavior (0008344);ameboidal-type cell migration (0001667);blood circulation (0008015);cell adhesion (0007155);cell chemotaxis (0060326);cellular calcium ion homeostasis (0006874);chemokine-mediated signaling pathway (0070098);G-protein coupled receptor signaling pathway (0007186);germ cell development (0007281);germ cell migration (0008354);immune response (0006955);induction of…	chemokine activity (0008009);CXCR chemokine receptor binding (0045236);growth factor activity (0008083)	external side of plasma membrane (0009897);extracellular space (0005615);extracellular vesicular exosome (0070062)	Nuclear signaling by ERBB4 (REACT:116022);Chemokine receptors bind chemokines (REACT:15344);G alpha (i) signalling events (REACT:19231);Axon guidance (KEGG:04360);Chemokine signaling pathway (KEGG:04062);Cytokine-cytokine receptor interaction (KEGG:04060);Intestinal immune network for IgA production (KEGG:04672);Leukocyte transendothelial migration (KEGG:04670);Rheumatoid arthritis (KEGG:05323);S…	P2	-	6.71	8.93	6.54	6.52	7.77	7.45
NM_000926	PGR	NR3C3;PR	progesterone receptor;nuclear receptor subfamily 3 group C member 3	5241	ENSG00000082175	713	cell-cell signaling (0007267);epithelial cell maturation (0002070);negative regulation of gene expression (0010629);ovulation from ovarian follicle (0001542);positive regulation of transcription from RNA polymerase II promoter (0045944);progesterone receptor signaling pathway (0050847);regulation of epithelial cell proliferation (0050678);tertiary branching involved in mammary gland duct morphoge…	enzyme binding (0019899);ligand-activated sequence-specific DNA binding RNA polymerase II transcription factor activity (0004879);receptor binding (0005102);RNA polymerase II core promoter proximal region sequence-specific DNA binding (0000978);RNA polymerase II core promoter proximal region sequence-specific DNA binding transcription factor activity involved in positive regulation of transcripti…	mitochondrial outer membrane (0005741);nucleoplasm (0005654)	Nuclear signaling by ERBB4 (REACT:116022);Nuclear Receptor transcription pathway (REACT:15525);Gene Expression (REACT:71);Oocyte meiosis (KEGG:04114);Progesterone-mediated oocyte maturation (KEGG:04914);Signal Transduction (REACT:111102)	P2	Yes	6.76	8.97	6.48	6.51	7.83	7.84
NM_012259	HEY2	CHF1;GRIDLOCK;GRL;HERP1;HESR2;HRT2;bHLHb32;RP1-293L8.3	hes-related family bHLH transcription factor with YRPW motif 2;HES-related repressor protein 1;HES-related repressor protein 2;HESR-2;HRT-2;cardiovascular basic helix-loop-helix factor 1;cardiovascular helix-loop-helix factor 1;class B basic helix-loop-helix protein 32;hCHF1;hHRT2;hairy and enhancer of split-related protein 2;hairy-related transcription factor 2;hairy/enhancer-of-split related wi…	23493	ENSG00000135547	22705	anterior/posterior axis specification (0009948);arterial endothelial cell differentiation (0060842);ascending aorta morphogenesis (0035910);atrial septum morphogenesis (0060413);cardiac left ventricle morphogenesis (0003214);cardiac muscle hypertrophy in response to stress (0014898);cardiac right ventricle morphogenesis (0003215);cardiac vascular smooth muscle cell development (0060948);cell fate…	histone deacetylase binding (0042826);microsatellite binding (0035939);protein binding transcription factor activity (0000988);RNA polymerase II activating transcription factor binding (0001102);RNA polymerase II core promoter sequence-specific DNA binding transcription factor activity (0000983);protein dimerization activity (0046983)	cytoplasm (0005737);transcriptional repressor complex (0017053);Sin3 complex (0016580)	NOTCH1 Intracellular Domain Regulates Transcription (REACT:118780);Constitutive Signaling by NOTCH1 PEST Domain Mutants (REACT:160243);Constitutive Signaling by NOTCH1 HD+PEST Domain Mutants (REACT:160254);Disease (REACT:116125);Signal Transduction (REACT:111102)	P2	Yes	6.87	8.89	6.67	6.8	7.71	7.8
NM_030820	COL21A1	COLA1L;dJ682J15.1;dJ708F5.1;FP633	collagen, type XXI, alpha 1;alpha 1 chain-like collagen;alpha 1 type XXI collagen;collagen alpha-1(XXI) chain	81578	ENSG00000124749	49949	extracellular matrix organization (0030198)	-	collagen trimer (0005581);endoplasmic reticulum lumen (0005788);proteinaceous extracellular matrix (0005578)	Collagen biosynthesis and modifying enzymes (REACT:121139);Extracellular matrix organization (REACT:118779)	P2	-	6.35	8.97	6.07	5.75	7.21	6.69
ENST00000430825	-	-	-	-	-	-	-	-	-	-	P2	-	6.35	7.77	6.58	6.47	7.78	7.27
NM_016339	RAPGEFL1	Link-GEFII	Rap guanine nucleotide exchange factor (GEF)-like 1;Link guanine nucleotide exchange factor II;RAP guanine-nucleotide-exchange factor (GEF)-like 1;link GEFII;rap guanine nucleotide exchange factor-like 1	51195	ENSG00000108352	41126	G-protein coupled receptor signaling pathway (0007186);nervous system development (0007399);positive regulation of GTPase activity (0043547);small GTPase mediated signal transduction (0007264)	guanyl-nucleotide exchange factor activity (0005085);receptor signaling protein activity (0005057)	membrane (0016020)	-	P2	-	6.2	7.9	6.53	6.46	7.4	7.46
NM_144967	ARHGAP36	RP13-102H20.1	Rho GTPase activating protein 36;rho GTPase-activating protein 36	158763	ENSG00000147256	17012	regulation of small GTPase mediated signal transduction (0051056);small GTPase mediated signal transduction (0007264);positive regulation of GTPase activity (0043547)	GTPase activator activity (0005096)	cytosol (0005829)	Rho GTPase cycle (REACT:11051);Signal Transduction (REACT:111102)	P2	-	6.13	8.71	6.03	6.15	7.3	7.54
NM_148903	GREB1	-	growth regulation by estrogen in breast cancer 1;gene regulated by estrogen in breast cancer;gene regulated in breast cancer 1 protein;protein GREB1	9687	ENSG00000196208	8780	-	-	integral component of membrane (0016021);extracellular vesicular exosome (0070062)	-	P2	-	6.58	8.3	6.27	6.4	7.79	7.85
NM_002167	ID3	HEIR-1;bHLHb25	inhibitor of DNA binding 3, dominant negative helix-loop-helix protein;DNA-binding protein inhibitor ID-3;ID-like protein inhibitor HLH 1R21;class B basic helix-loop-helix protein 25;helix-loop-helix protein HEIR-1;inhibitor of differentiation 3	3399	ENSG00000117318	1633	central nervous system development (0007417);epithelial cell differentiation (0030855);heart development (0007507);metanephros development (0001656);muscle organ development (0007517);negative regulation of myoblast differentiation (0045662);negative regulation of osteoblast differentiation (0045668);negative regulation of sequence-specific DNA binding transcription factor activity (0043433);nega…	sequence-specific DNA binding transcription factor activity (0003700);transcription corepressor activity (0003714);transcription factor binding (0008134);protein domain specific binding (0019904);protein dimerization activity (0046983)	cytoplasm (0005737);microtubule cytoskeleton (0015630);nucleoplasm (0005654)	TGF-beta signaling pathway (KEGG:04350)	P3	Yes	11.16	10.07	10.77	10.75	10.17	10.4
NM_001032998	KYNU	KYNUU	kynureninase;L-kynurenine hydrolase	8942	ENSG00000115919	2925	'de novo' NAD biosynthetic process from tryptophan (0034354);anthranilate metabolic process (0043420);L-kynurenine catabolic process (0097053);quinolinate biosynthetic process (0019805);response to interferon-gamma (0034341);response to vitamin B6 (0034516);tryptophan catabolic process to acetyl-CoA (0019442);tryptophan catabolic process to kynurenine (0019441)	kynureninase activity (0030429);protein homodimerization activity (0042803);pyridoxal phosphate binding (0030170)	cytosol (0005829);mitochondrion (0005739);nucleoplasm (0005654)	Tryptophan catabolism (REACT:916);Metabolic pathways (KEGG:01100);Metabolism (REACT:111217);Tryptophan metabolism (KEGG:00380)	P3	-	11.49	10.48	10.61	11.02	10.31	10.59
NM_004447	EPS8	DFNB102	epidermal growth factor receptor pathway substrate 8;epidermal growth factor receptor kinase substrate 8	2059	ENSG00000151491	3272	actin crosslink formation (0051764);actin cytoskeleton reorganization (0031532);actin filament bundle assembly (0051017);actin polymerization-dependent cell motility (0070358);adult locomotory behavior (0008344);barbed-end actin filament capping (0051016);behavioral response to ethanol (0048149);cell proliferation (0008283);dendritic cell migration (0036336);epidermal growth factor receptor signa…	actin binding (0003779);Rac GTPase binding (0048365);SH3/SH2 adaptor activity (0005070);kinase activity (0016301)	cell cortex (0005938);cell junction (0030054);extracellular vesicular exosome (0070062);N-methyl-D-aspartate selective glutamate receptor complex (0017146);postsynaptic density (0014069);ruffle membrane (0032587);stereocilium (0032420);growth cone (0030426)	-	P3	-	11.11	10.48	10.62	10.8	10.03	10.52
NM_002350	LYN	JTK8;p53Lyn;p56Lyn	LYN proto-oncogene, Src family tyrosine kinase;lck/Yes-related novel protein tyrosine kinase;tyrosine-protein kinase Lyn;v-yes-1 Yamaguchi sarcoma viral related oncogene homolog	4067	ENSG00000254087	55649	B cell homeostasis (0001782);B cell receptor signaling pathway (0050853);cellular response to extracellular stimulus (0031668);cellular response to heat (0034605);cellular response to retinoic acid (0071300);cytokine secretion (0050663);dendritic cell differentiation (0097028);erythrocyte differentiation (0030218);Fc receptor mediated inhibitory signaling pathway (0002774);Fc-epsilon receptor sig…	ATP binding (0005524);glycosphingolipid binding (0043208);ion channel binding (0044325);non-membrane spanning protein tyrosine kinase activity (0004715);receptor signaling protein tyrosine kinase activity (0004716);platelet-derived growth factor receptor binding (0005161);integrin binding (0005178);SH3 domain binding (0017124);ubiquitin protein ligase binding (0031625);phosphoprotein binding (005…	cytosol (0005829);extracellular vesicular exosome (0070062);Golgi apparatus (0005794);integrin alpha2-beta1 complex (0034666);mast cell granule (0042629);membrane raft (0045121);mitochondrial crista (0030061);mitochondrial intermembrane space (0005758);nucleus (0005634);perinuclear region of cytoplasm (0048471);postsynaptic density (0014069);extrinsic component of cytoplasmic side of plasma membr…	Signaling by SCF-KIT (REACT:111040);Growth hormone receptor signaling (REACT:111133);Regulation of KIT signaling (REACT:111225);Antigen activates B Cell Receptor (BCR) leading to generation of second messengers (REACT:118700);Cell surface interactions at the vascular wall (REACT:12051);Platelet Adhesion to exposed collagen (REACT:1230);PECAM1 interactions (REACT:12519);FCGR activation (REACT:1602…	P3	-	11.22	10.51	10.48	10.8	10.21	10.38
NM_001039348	EFEMP1	DHRD;DRAD;FBLN3;FBNL;FIBL-3;MLVT;MTLV;S1-5	EGF containing fibulin-like extracellular matrix protein 1;EGF-containing fibulin-like extracellular matrix protein 1;extracellular protein S1-5;fibulin-3	2202	ENSG00000115380	3028	epidermal growth factor receptor signaling pathway (0007173);extracellular matrix organization (0030198);negative regulation of chondrocyte differentiation (0032331);peptidyl-tyrosine phosphorylation (0018108);regulation of transcription, DNA-templated (0006355);visual perception (0007601)	calcium ion binding (0005509);epidermal growth factor receptor binding (0005154);epidermal growth factor-activated receptor activity (0005006);growth factor activity (0008083)	extracellular space (0005615);extracellular vesicular exosome (0070062);proteinaceous extracellular matrix (0005578)	Molecules associated with elastic fibres (REACT:150331);Extracellular matrix organization (REACT:118779)	P3	-	11.09	9.94	10.68	10.21	10.1	9.8
NM_021117	CRY2	HCRY2;PHLL2	cryptochrome circadian clock 2;cryptochrome 2 (photolyase-like);cryptochrome-2;growth-inhibiting protein 37	1408	ENSG00000121671	56466	blue light signaling pathway (0009785);circadian regulation of gene expression (0032922);entrainment of circadian clock by photoperiod (0043153);glucose homeostasis (0042593);negative regulation of circadian rhythm (0042754);negative regulation of glucocorticoid receptor signaling pathway (2000323);negative regulation of phosphoprotein phosphatase activity (0032515);negative regulation of transcr…	blue light photoreceptor activity (0009882);damaged DNA binding (0003684);FAD binding (0071949);phosphatase binding (0019902);single-stranded DNA binding (0003697);transcription factor binding transcription factor activity (0000989);transcription regulatory region sequence-specific DNA binding (0000976);ubiquitin binding (0043130);deoxyribodipyrimidine photo-lyase activity (0003904);DNA (6-4) pho…	cytoplasm (0005737);extracellular region (0005576);nucleus (0005634)	BMAL1:CLOCK,NPAS2 activates circadian gene expression (REACT:111118);Circadian Clock (REACT:24941);Circadian rhythm - mammal (KEGG:04710);Mus musculus biological processes (REACT:200794)	P3	-	11.12	10.11	10.52	10.43	10.06	10
ENST00000423354	-	-	-	-	-	-	-	-	-	-	P3	-	10.73	9.4	10.31	10.15	9.86	9.67
NM_004114	FGF13	FGF-13;FGF2;FHF-2;FHF2;RP6-27P15.3	fibroblast growth factor 13;fibroblast growth factor homologous factor 2	2258	ENSG00000129682	3036	cell-cell signaling (0007267);cerebral cortex cell migration (0021795);establishment of neuroblast polarity (0045200);hippocampus development (0021766);learning (0007612);MAPK cascade (0000165);memory (0007613);microtubule polymerization (0046785);negative regulation of collateral sprouting (0048671);negative regulation of microtubule depolymerization (0007026);neuron migration (0001764);positive…	beta-tubulin binding (0048487);growth factor activity (0008083);ion channel binding (0044325);microtubule binding (0008017);protein kinase activator activity (0030295);sodium channel regulator activity (0017080)	axon (0030424);cytoplasm (0005737);dendrite (0030425);extracellular region (0005576);filopodium (0030175);growth cone (0030426);intercalated disc (0014704);microtubule (0005874);plasma membrane (0005886);nucleolus (0005730)	MAPK signaling pathway (KEGG:04010);Melanoma (KEGG:05218);Pathways in cancer (KEGG:05200);Regulation of actin cytoskeleton (KEGG:04810)	P3	-	11.01	9.6	10.43	10.23	9.9	9.57
NM_003657	BCAS1	AIBC1;NABC1	breast carcinoma amplified sequence 1;amplified and overexpressed in breast cancer;breast carcinoma-amplified sequence 1;novel amplified in breast cancer 1	8537	ENSG00000064787	2714	-	-	cytoplasm (0005737);extracellular vesicular exosome (0070062)	-	P3	-	11.14	9.24	10.15	10.38	8.99	9.31
NM_004664	LIN7A	LIN-7A;LIN7;MALS-1;TIP-33;VELI1	lin-7 homolog A (C. elegans);hLin-7;mammalian LIN-7 1;mammalian lin-seven protein 1;protein lin-7 homolog A;tax interaction protein 33;veli-1;vertebrate LIN7 homolog 1;vertebrate lin-7 homolog 1	8825	ENSG00000111052	20976	exocytosis (0006887);inner ear development (0048839);neurotransmitter secretion (0007269);protein complex assembly (0006461);protein transport (0015031);synaptic vesicle transport (0048489)	L27 domain binding (0097016);PDZ domain binding (0030165)	basolateral plasma membrane (0016323);extracellular vesicular exosome (0070062);neuron projection (0043005);postsynaptic membrane (0045211);tight junction (0005923);postsynaptic density (0014069)	-	P3	-	10.53	9.79	10.04	10.19	9.5	9.48
NM_001080506	TMEM150C	-	transmembrane protein 150C	441027	ENSG00000249242	18818	apoptotic nuclear changes (0030262)	-	integral component of membrane (0016021);lysosome (0005764)	-	P3	-	10.34	9.57	9.81	9.97	9.15	9.7
NM_001197	BIK	BIP1;BP4;NBK	BCL2-interacting killer (apoptosis-inducing);apoptosis inducer NBK;apoptosis-inducing NBK;bcl-2-interacting killer	638	ENSG00000100290	924	apoptotic mitochondrial changes (0008637);male gonad development (0008584);positive regulation of protein homooligomerization (0032464);positive regulation of release of cytochrome c from mitochondria (0090200);spermatogenesis (0007283)	protein heterodimerization activity (0046982);BH domain binding (0051400)	integral component of membrane (0016021);endomembrane system (0012505);mitochondrial membrane (0031966)	-	P3	-	10.6	9.5	10.09	10.21	9.3	9.57
NM_001023587	ABCC5	ABC33;EST277145;MOAT-C;MOATC;MRP5;SMRP;pABC11	ATP-binding cassette, sub-family C (CFTR/MRP), member 5;ATP-binding cassette sub-family C member 5;canalicular multispecific organic anion transporter C;multi-specific organic anion transporter C;multidrug resistance-associated protein 5	10057	ENSG00000114770	21164	carbohydrate metabolic process (0005975);hyaluronan biosynthetic process (0030213);organic anion transport (0015711);transmembrane transport (0055085);ATP catabolic process (0006200)	ATP binding (0005524);ATPase activity, coupled to transmembrane movement of substances (0042626);organic anion transmembrane transporter activity (0008514)	integral component of plasma membrane (0005887)	Hyaluronan biosynthesis and export (REACT:121301);ABC-family proteins mediated transport (REACT:15480);ABC transporters (KEGG:02010);Disease (REACT:116125);Metabolism (REACT:111217);Transmembrane transport of small molecules (REACT:15518)	P3	-	10.47	9.4	9.97	10.12	9.48	9.67
NM_004428	EFNA1	B61;ECKLG;EFL1;EPLG1;LERK-1;LERK1;TNFAIP4	ephrin-A1;TNF alpha-induced protein 4;eph-related receptor tyrosine kinase ligand 1;immediate early response protein B61;ligand of eph-related kinase 1;tumor necrosis factor alpha-induced protein 4;tumor necrosis factor, alpha-induced protein 4	1942	ENSG00000169242	3262	activation of MAPK activity (0000187);angiogenesis (0001525);aortic valve morphogenesis (0003180);axon guidance (0007411);cell migration (0016477);cell-cell signaling (0007267);endocardial cushion to mesenchymal transition involved in heart valve formation (0003199);ephrin receptor signaling pathway (0048013);mitral valve morphogenesis (0003183);negative regulation of dendritic spine morphogenesi…	ephrin receptor binding (0046875)	anchored component of plasma membrane (0046658);extracellular vesicular exosome (0070062);integral component of plasma membrane (0005887)	EPHA-mediated growth cone collapse (REACT:228063);EPH-Ephrin signaling (REACT:228170);EPH-ephrin mediated repulsion of cells (REACT:228189);Axon guidance (KEGG:04360);Developmental Biology (REACT:111045)	P3	-	10.58	9.48	9.83	10.07	9.27	9.66
NM_021200	PLEKHB1	KPL1;PHR1;PHRET1	pleckstrin homology domain containing, family B (evectins) member 1;PH domain containing protein in retina 1;PH domain containing, retinal 1;PH domain-containing family B member 1;PH domain-containing protein in retina 1;evectin-1;pleckstrin homology domain retinal protein 1;pleckstrin homology domain-containing family B member 1	58473	ENSG00000021300	8449	multicellular organismal development (0007275);phototransduction (0007602);regulation of cell differentiation (0045595)	signal transducer activity (0004871);protein C-terminus binding (0008022);protein homodimerization activity (0042803)	cytoplasm (0005737);integral component of membrane (0016021)	-	P3	-	11.73	10.78	11.2	11.09	10.66	10.8
NM_018584	CAMK2N1	PRO1489;RP11-401M16.1	calcium/calmodulin-dependent protein kinase II inhibitor 1;CaMKIINalpha;caMKII inhibitory protein alpha;caMKIIN-alpha	55450	ENSG00000162545	10238	negative regulation of protein kinase activity (0006469)	calcium-dependent protein kinase inhibitor activity (0008427);protein kinase binding (0019901)	cell junction (0030054);dendrite (0030425);neuronal cell body (0043025);postsynaptic density (0014069);postsynaptic membrane (0045211)	-	P3	-	12	11.1	11.42	11.64	10.94	11.12
NM_000754	COMT	HEL-S-98n	catechol-O-methyltransferase;catechol O-methyltransferase;epididymis secretory sperm binding protein Li 98n	1312	ENSG00000093010	30982	cellular response to phosphate starvation (0016036);dopamine catabolic process (0042420);estrogen metabolic process (0008210);female pregnancy (0007565);learning (0007612);methylation (0032259);multicellular organismal reproductive process (0048609);negative regulation of dopamine metabolic process (0045963);negative regulation of smooth muscle cell proliferation (0048662);neurotransmitter biosyn…	catechol O-methyltransferase activity (0016206);magnesium ion binding (0000287);protein binding (0005515)	cytosol (0005829);extracellular vesicular exosome (0070062);integral component of membrane (0016021);mitochondrion (0005739);axon (0030424);cell body (0044297);dendritic spine (0043197);postsynaptic membrane (0045211)	Enzymatic degradation of Dopamine by monoamine oxidase (REACT:15511);Enzymatic degradation of dopamine by COMT (REACT:15548);Methylation (REACT:6946);Metabolic pathways (KEGG:01100);Metabolism (REACT:111217);Neuronal System (REACT:13685);Steroid hormone biosynthesis (KEGG:00140);Tyrosine metabolism (KEGG:00350)	P3	-	12.1	11.2	11.25	11.69	10.8	11.26
NM_031477	YPEL3	FKSG5	yippee-like 3 (Drosophila);protein yippee-like 3	83719	ENSG00000090238	116010	-	-	nucleolus (0005730)	-	P3	-	12.11	11.15	11.38	11.62	10.79	11.23
NM_004490	GRB14	-	growth factor receptor-bound protein 14;GRB14 adapter protein	2888	ENSG00000115290	3303	blood coagulation (0007596);leukocyte migration (0050900);signal transduction (0007165);positive regulation of signal transduction (0009967)	SH3/SH2 adaptor activity (0005070)	cytosol (0005829);plasma membrane (0005886);Golgi membrane (0000139);endosome membrane (0010008)	Tie2 Signaling (REACT:12621);Hemostasis (REACT:604)	P3	-	12.33	11.12	11.32	11.37	10.96	10.92
NM_006622	PLK2	SNK;hPlk2;hSNK	polo-like kinase 2;PLK-2;serine/threonine-protein kinase PLK2;serine/threonine-protein kinase SNK;serum-inducible kinase	10769	ENSG00000145632	21317	G1/S transition of mitotic cell cycle (0000082);long term synaptic depression (0060292);long-term synaptic potentiation (0060291);memory (0007613);mitotic cell cycle checkpoint (0007093);mitotic spindle organization (0007052);negative regulation of apoptotic process (0043066);positive regulation of I-kappaB kinase/NF-kappaB signaling (0043123);positive regulation of proteasomal ubiquitin-dependen…	ATP binding (0005524);protein serine/threonine kinase activity (0004674);signal transducer activity (0004871);protein complex binding (0032403)	centriole (0005814);dendrite (0030425)	-	P3	-	12.17	11.38	11.69	11.68	11.14	11.09
NM_003944	SELENBP1	HEL-S-134P;LPSB;SBP56;SP56;hSBP;RP11-126K1.7	selenium binding protein 1;56 kDa selenium-binding protein;epididymis secretory sperm binding protein Li 134P;selenium-binding protein 1	8991	ENSG00000143416	2930	protein transport (0015031)	selenium binding (0008430);protein binding (0005515)	extracellular space (0005615);extracellular vesicular exosome (0070062);membrane (0016020);nucleolus (0005730);cytosol (0005829)	-	P3	-	13.83	12.88	12.93	13.14	12.74	12.74
NM_030630	HID1	C17orf28;DMC1;HID-1	HID1 domain containing;HID1 domain-containing protein;UPF0663 transmembrane protein C17orf28;down-regulated in multiple cancers 1;downregulated in multiple cancer 1;protein HID1;protein hid-1 homolog	283987	ENSG00000167861	12737	intracellular protein transport (0006886);response to brefeldin A (0031001)	protein binding (0005515)	cytoplasmic microtubule (0005881);extracellular vesicular exosome (0070062);extrinsic component of Golgi membrane (0090498);Golgi medial cisterna (0005797);Golgi trans cisterna (0000138)	-	P3	-	12.95	12.19	12.31	12.58	11.93	12.12
NM_002165	ID1	ID;bHLHb24	inhibitor of DNA binding 1, dominant negative helix-loop-helix protein;DNA-binding protein inhibitor ID-1;class B basic helix-loop-helix protein 24;dJ857M17.1.2 (inhibitor of DNA binding 1, dominant negative helix-loop-helix protein);inhibitor of differentiation 1	3397	ENSG00000125968	1631	angiogenesis (0001525);blood vessel endothelial cell migration (0043534);BMP signaling pathway (0030509);collagen metabolic process (0032963);endothelial cell morphogenesis (0001886);heart development (0007507);lung morphogenesis (0060425);lung vasculature development (0060426);negative regulation of apoptotic process (0043066);negative regulation of DNA binding (0043392);negative regulation of o…	sequence-specific DNA binding transcription factor activity (0003700);protein dimerization activity (0046983)	Golgi apparatus (0005794);nucleoplasm (0005654)	Oncogene Induced Senescence (REACT:169325);Cellular responses to stress (REACT:120956);TGF-beta signaling pathway (KEGG:04350)	P3	Yes	13.42	12.47	12.73	12.74	12.12	12.29
NR_023391	CYP4F30P	C2orf14	cytochrome P450, family 4, subfamily F, polypeptide 30, pseudogene	100132708	ENSG00000214081	-	-	-	-	-	P3	-	6.25	5.13	5.28	5.46	4.99	5.04
ENST00000426023	-	-	-	-	-	-	-	-	-	-	P3	-	6.7	5.49	5.75	5.97	5.44	5.43
ENST00000520646	-	-	-	-	-	-	-	-	-	-	P3	-	6.69	5.44	5.66	5.9	5.25	5.49
NM_007289	MME	CALLA;CD10;NEP;SFE	membrane metallo-endopeptidase;atriopeptidase;common acute lymphocytic leukemia antigen;enkephalinase;membrane metallo-endopeptidase (neutral endopeptidase, enkephalinase);membrane metallo-endopeptidase (neutral endopeptidase, enkephalinase, CALLA, CD10);membrane metallo-endopeptidase variant 1;membrane metallo-endopeptidase variant 2;neprilysin;neprilysin-390;neprilysin-411;neutral endopeptidase…	4311	ENSG00000196549	5275	angiotensin maturation (0002003);beta-amyloid metabolic process (0050435);cellular protein metabolic process (0044267);cellular response to cytokine stimulus (0071345);cellular response to UV-A (0071492);cellular response to UV-B (0071493);creatinine metabolic process (0046449);kidney development (0001822);proteolysis (0006508);replicative senescence (0090399);sensory perception of pain (0019233)	metalloendopeptidase activity (0004222);peptide binding (0042277);zinc ion binding (0008270);protein binding (0005515)	axon (0030424);brush border (0005903);dendrite (0030425);extracellular vesicular exosome (0070062);focal adhesion (0005925);integral component of plasma membrane (0005887);neuron projection terminus (0044306);synaptic vesicle (0008021)	Metabolism of Angiotensinogen to Angiotensins (REACT:147707);Alzheimer's disease (KEGG:05010);Hematopoietic cell lineage (KEGG:04640);Metabolism of proteins (REACT:17015);Protein digestion and absorption (KEGG:04974);Renin-angiotensin system (KEGG:04614)	P3	-	6.66	5.38	5.94	5.87	5.32	5.29
NM_033053	DMRTC1	-	DMRT-like family C1;doublesex- and mab-3-related transcription factor C1;doublesex-mab-3	63947	-	135703	transcription, DNA-templated (0006351);regulation of transcription, DNA-templated (0006355);sex differentiation (0007548)	sequence-specific DNA binding transcription factor activity (0003700);core promoter proximal region sequence-specific DNA binding (0000987);protein homodimerization activity (0042803)	nucleus (0005634)	-	P3	Yes	6.49	5.45	6	5.94	5.52	5.48
TCONS_00028226	-	-	-	-	-	-	-	-	-	-	P3	-	7.03	5.56	6.01	6.12	5.7	5.61
NM_007021	C10orf10	DEPP;FIG;Fseg	chromosome 10 open reading frame 10;decidual protein induced by progesterone;fasting induced;fasting-induced gene protein;fasting-induced protein;fat-specific expressed;protein DEPP	11067	ENSG00000165507	48491	-	-	mitochondrion (0005739)	-	P3	-	6.91	5.54	6.14	6.48	5.71	5.64
NM_024626	VTCN1	B7-H4;B7H4;B7S1;B7X;B7h.5;PRO1291;VCTN1;RP11-229A19.4	V-set domain containing T cell activation inhibitor 1;B7 family member, H4;B7 homolog 4;B7 superfamily member 1;T cell costimulatory molecule B7x;T-cell costimulatory molecule B7x;V-set domain-containing T-cell activation inhibitor 1;immune costimulatory protein B7-H4	79679	ENSG00000134258	11627	immune system process (0002376);interferon-gamma secretion (0072643);interleukin-4 secretion (0072602);negative regulation of T cell activation (0050868);positive regulation of interleukin-2 secretion (1900042);positive regulation of T cell proliferation (0042102);response to protozoan (0001562)	receptor binding (0005102)	external side of plasma membrane (0009897);integral component of membrane (0016021)	-	P3	-	6.7	5.43	6.03	6.6	5.46	5.91
NM_002514	NOV	CCN3;IBP-9;IGFBP-9;IGFBP9;NOVh	nephroblastoma overexpressed;CCN family member 3;IGF-binding protein 9;insulin-like growth factor-binding protein 9;nephroblastoma-overexpressed gene protein homolog;protein NOV homolog	4856	ENSG00000136999	1884	regulation of cell growth (0001558);regulation of gene expression (0010468);cell adhesion (0007155);signal transduction (0007165);cell-cell signaling (0007267);negative regulation of cell death (0060548)	integrin binding (0005178);insulin-like growth factor binding (0005520);growth factor activity (0008083);heparin binding (0008201)	axon (0030424);dendrite (0030425);intracellular membrane-bounded organelle (0043231);neuronal cell body (0043025);proteinaceous extracellular matrix (0005578)	-	P3	-	6.66	5.49	6.02	6.4	5.71	5.9
NM_001248	ENTPD3	CD39L3;HB6;NTPDase-3	ectonucleoside triphosphate diphosphohydrolase 3;CD39 antigen-like 3;NTPDase 3;ecto-ATP diphosphohydrolase 3;ecto-ATPDase 3;ecto-ATPase 3;ecto-apyrase 3	956	ENSG00000168032	68171	nucleoside diphosphate catabolic process (0009134);nucleoside triphosphate catabolic process (0009143)	ATP binding (0005524);nucleoside-diphosphatase activity (0017110);nucleoside-triphosphatase activity (0017111)	integral component of membrane (0016021);plasma membrane (0005886)	Purine metabolism (KEGG:00230);Pyrimidine metabolism (KEGG:00240)	P3	-	6.61	5.36	5.79	6.3	5.65	5.86
NM_001243079	PLK5	PLK-5;PLK5P;SgK384ps	polo-like kinase 5;inactive serine/threonine-protein kinase PLK5;polo-like kinase 5, pseudogene	126520	ENSG00000185988	28072	cellular response to growth factor stimulus (0071363);defense response to tumor cell (0002357);G2 DNA damage checkpoint (0031572);mitotic nuclear division (0007067);positive regulation of neuron projection development (0010976);regulation of G1/S transition of mitotic cell cycle (2000045);transformed cell apoptotic process (0006927);protein phosphorylation (0006468);cell division (0051301)	ATP binding (0005524);protein kinase activity (0004672)	cytoplasm (0005737);nucleolus (0005730)	-	P3	-	6.86	5.88	6.36	6.05	6.23	5.83
NM_000877	IL1R1	CD121A;D2S1473;IL-1R-alpha;IL1R;IL1RA;P80	interleukin 1 receptor, type I;CD121 antigen-like family member A;IL-1R-1;IL-1RT-1;IL-1RT1;interleukin 1 receptor alpha, type I;interleukin-1 receptor alpha;interleukin-1 receptor type 1;interleukin-1 receptor type I	3554	ENSG00000115594	677	immune response (0006955);interleukin-1-mediated signaling pathway (0070498);regulation of inflammatory response (0050727)	interleukin-1, Type I, activating receptor activity (0004909);platelet-derived growth factor receptor binding (0005161);protease binding (0002020)	cell surface (0009986);extracellular region (0005576);integral component of plasma membrane (0005887)	Interleukin-1 signaling (REACT:22442);Amoebiasis (KEGG:05146);Apoptosis (KEGG:04210);Cytokine-cytokine receptor interaction (KEGG:04060);Hematopoietic cell lineage (KEGG:04640);Immune System (REACT:6900);MAPK signaling pathway (KEGG:04010);Osteoclast differentiation (KEGG:04380)	P3	-	7.16	5.77	6.43	6.47	5.91	5.88
NM_024861	C2orf54	-	chromosome 2 open reading frame 54;uncharacterized protein C2orf54	79919	ENSG00000172478	11761	-	-	-	-	P3	-	7.03	5.56	6.64	6.62	5.86	5.8
NM_003625	PPFIA2	-	protein tyrosine phosphatase, receptor type, f polypeptide (PTPRF), interacting protein (liprin), alpha 2;liprin-alpha-2	8499	ENSG00000139220	27953	cell-matrix adhesion (0007160);signal transduction (0007165)	protein complex binding (0032403)	cytoplasm (0005737);extracellular vesicular exosome (0070062);presynaptic active zone (0048786);cell surface (0009986)	Glutamate Neurotransmitter Release Cycle (REACT:12591);Dopamine Neurotransmitter Release Cycle (REACT:15293);Acetylcholine Neurotransmitter Release Cycle (REACT:15309);Norepinephrine Neurotransmitter Release Cycle (REACT:15418);Serotonin Neurotransmitter Release Cycle (REACT:15425);Neuronal System (REACT:13685)	P3	-	7.32	6.11	6.26	6.45	5.78	5.92
NM_005458	GABBR2	GABABR2;GPR51;GPRC3B;HG20;HRIHFB2099	gamma-aminobutyric acid (GABA) B receptor, 2;G protein-coupled receptor 51;G-protein coupled receptor 51;GABA-B receptor 2;GABA-B receptor, R2 subunit;GABA-B-R2;GABA-BR2;gamma-aminobutyric acid B receptor 2;gamma-aminobutyric acid type B receptor subunit 2;gb2	9568	ENSG00000136928	55902	gamma-aminobutyric acid signaling pathway (0007214);negative regulation of adenylate cyclase activity (0007194);synaptic transmission (0007268)	G-protein coupled GABA receptor activity (0004965);protein binding (0005515)	cell junction (0030054);cytoplasm (0005737);G-protein coupled receptor heterodimeric complex (0038039);neuron projection (0043005);postsynaptic membrane (0045211)	Class C/3 (Metabotropic glutamate/pheromone receptors) (REACT:18319);G alpha (i) signalling events (REACT:19231);Inhibition of voltage gated Ca2+ channels via Gbeta/gamma subunits (REACT:25004);GABA B receptor activation (REACT:25031);Activation of G protein gated Potassium channels (REACT:75831);Neuroactive ligand-receptor interaction (KEGG:04080);Neuronal System (REACT:13685);Signal Transductio…	P3	-	7.57	6.05	6.73	6.6	5.86	5.72
NM_003239	TGFB3	ARVD;ARVD1;RNHF;TGF-beta3	transforming growth factor, beta 3;TGF-beta-3;prepro-transforming growth factor beta-3;transforming growth factor beta-3	7043	-	2433	activation of MAPK activity (0000187);aging (0007568);cell growth (0016049);cell-cell junction organization (0045216);detection of hypoxia (0070483);digestive tract development (0048565);embryonic neurocranium morphogenesis (0048702);extracellular matrix organization (0030198);face morphogenesis (0060325);female pregnancy (0007565);frontal suture morphogenesis (0060364);in utero embryonic develop…	identical protein binding (0042802);transforming growth factor beta binding (0050431);type I transforming growth factor beta receptor binding (0034713);type II transforming growth factor beta receptor binding (0005114);cytokine activity (0005125);growth factor activity (0008083);protein heterodimerization activity (0046982)	cell surface (0009986);extracellular matrix (0031012);extracellular space (0005615);neuronal cell body (0043025);nucleus (0005634);platelet alpha granule lumen (0031093);T-tubule (0030315)	Molecules associated with elastic fibres (REACT:150331);ECM proteoglycans (REACT:163906);Amoebiasis (KEGG:05146);Cell cycle (KEGG:04110);Chagas disease (American trypanosomiasis) (KEGG:05142);Chronic myeloid leukemia (KEGG:05220);Colorectal cancer (KEGG:05210);Cytokine-cytokine receptor interaction (KEGG:04060);Dilated cardiomyopathy (KEGG:05414);Endocytosis (KEGG:04144);Extracellular matrix orga…	P3	-	8.42	6.84	7.37	7.37	6.8	6.94
NM_007000	UPK1A	TSPAN21;UP1A;UPIA;UPKA	uroplakin 1A;tetraspanin-21;tspan-21;uroplakin Ia;uroplakin-1a	11045	ENSG00000105668	21383	epithelial cell differentiation (0030855);protein oligomerization (0051259)	monosaccharide binding (0048029);protein homodimerization activity (0042803)	endoplasmic reticulum (0005783);extracellular vesicular exosome (0070062);integral component of membrane (0016021);plasma membrane (0005886)	-	P3	-	8.75	6.67	7.3	7.52	6.3	6.73
NM_020632	ATP6V0A4	A4;ATP6N1B;ATP6N2;RDRTA2;RTA1C;RTADR;STV1;VPH1;VPP2;tcag7.346	ATPase, H+ transporting, lysosomal V0 subunit a4;ATPase, H+ transporting, lysosomal (vacuolar proton pump) non-catalytic accessory protein 1B;ATPase, H+ transporting, lysosomal (vacuolar proton pump) non-catalytic accessory protein 2 (38kD);H(+)-transporting two-sector ATPase, noncatalytic accessory protein 1B;V-ATPase 116 kDa;V-type proton ATPase 116 kDa subunit a;V-type proton ATPase 116 kDa su…	50617	ENSG00000105929	39904	ATP hydrolysis coupled proton transport (0015991);cellular iron ion homeostasis (0006879);excretion (0007588);insulin receptor signaling pathway (0008286);interaction with host (0051701);ossification (0001503);phagosome maturation (0090382);sensory perception of sound (0007605);transferrin transport (0033572);vacuolar acidification (0007035);ATP synthesis coupled proton transport (0015986);vacuol…	ATPase binding (0051117);proton-transporting ATPase activity, rotational mechanism (0046961)	apical plasma membrane (0016324);brush border membrane (0031526);endosome membrane (0010008);extracellular vesicular exosome (0070062);integral component of membrane (0016021);lysosomal membrane (0005765);phagocytic vesicle membrane (0030670);vacuolar proton-transporting V-type ATPase, V0 domain (0000220)	Insulin receptor recycling (REACT:1109);Phagosomal maturation (early endosomal stage) (REACT:121256);Transferrin endocytosis and recycling (REACT:25283);Collecting duct acid secretion (KEGG:04966);Disease (REACT:116125);Epithelial cell signaling in Helicobacter pylori infection (KEGG:05120);Lysosome (KEGG:04142);Metabolic pathways (KEGG:01100);Oxidative phosphorylation (KEGG:00190);Phagosome (KEG…	P3	-	8.28	6.57	7.6	7.63	6.51	6.56
NM_001001669	ARHGEF37	-	Rho guanine nucleotide exchange factor (GEF) 37;rho guanine nucleotide exchange factor 37	389337	ENSG00000183111	28467	positive regulation of Rho GTPase activity (0032321)	Rho guanyl-nucleotide exchange factor activity (0005089)	cytoplasm (0005737)	-	P3	-	7.65	6.59	7.19	6.97	6.86	6.62
NM_182757	RNF144B	IBRDC2;PIR2;bA528A10.3;p53RFP	ring finger protein 144B;E3 ubiquitin-protein ligase RNF144B;IBR domain containing 2;IBR domain-containing protein 2;p53-inducible RING finger protein	255488	ENSG00000137393	27092	apoptotic process (0006915);protein ubiquitination involved in ubiquitin-dependent protein catabolic process (0042787)	ligase activity (0016874);ubiquitin-protein transferase activity (0004842);zinc ion binding (0008270);protein binding (0005515)	integral component of membrane (0016021);mitochondrial membrane (0031966);ubiquitin ligase complex (0000151)	Antigen processing: Ubiquitination & Proteasome degradation (REACT:75842);Immune System (REACT:6900)	P3	-	7.87	6.58	7.44	7.4	6.91	6.65
NM_003810	TNFSF10	APO2L;Apo-2L;CD253;TL2;TRAIL	tumor necrosis factor (ligand) superfamily, member 10;Apo-2 ligand;TNF-related apoptosis inducing ligand TRAIL;chemokine tumor necrosis factor ligand superfamily member 10;tumor necrosis factor (ligand) family, member 10;tumor necrosis factor apoptosis-inducing ligand splice variant delta;tumor necrosis factor ligand superfamily member 10	8743	ENSG00000121858	2824	activation of cysteine-type endopeptidase activity involved in apoptotic process (0006919);apoptotic signaling pathway (0097190);cell-cell signaling (0007267);immune response (0006955);male gonad development (0008584);positive regulation of extrinsic apoptotic signaling pathway (2001238);positive regulation of I-kappaB kinase/NF-kappaB signaling (0043123);positive regulation of release of cytochr…	metal ion binding (0046872);cytokine activity (0005125);tumor necrosis factor receptor binding (0005164)	extracellular space (0005615);extracellular vesicular exosome (0070062);integral component of plasma membrane (0005887)	Caspase-8 activation by cleavage (REACT:1503);Regulation by c-FLIP (REACT:164011);TRAIL signaling (REACT:402);Dimerization of procaspase-8 (REACT:832);Apoptosis (KEGG:04210);Apoptosis (REACT:578);Cytokine-cytokine receptor interaction (KEGG:04060);Measles (KEGG:05162);Natural killer cell mediated cytotoxicity (KEGG:04650)	P3	-	7.88	6.53	6.56	7.59	6.17	6.79
NM_183357	ADCY5	AC5;FDFM	adenylate cyclase 5;ATP pyrophosphate-lyase 5;adenylate cyclase type 5;adenylate cyclase type V;adenylyl cyclase 5	111	ENSG00000173175	11213	activation of phospholipase C activity (0007202);activation of protein kinase A activity (0034199);adenosine receptor signaling pathway (0001973);adenylate cyclase-activating dopamine receptor signaling pathway (0007191);adenylate cyclase-inhibiting dopamine receptor signaling pathway (0007195);cellular response to glucagon stimulus (0071377);energy reserve metabolic process (0006112);epidermal g…	adenylate cyclase activity (0004016);adenylate cyclase binding (0008179);ATP binding (0005524);metal ion binding (0046872);protein heterodimerization activity (0046982)	integral component of membrane (0016021);plasma membrane (0005886);primary cilium (0072372)	Adenylate cyclase activating pathway (REACT:15312);Adenylate cyclase inhibitory pathway (REACT:15333);PKA activation (REACT:15530);Glucagon signaling in metabolic regulation (REACT:1665);Glucagon-like Peptide-1 (GLP1) regulates insulin secretion (REACT:18274);Adrenaline,noradrenaline inhibits insulin secretion (REACT:18339);G alpha (i) signalling events (REACT:19231);G alpha (s) signalling events…	P3	-	7.94	6.67	7.29	7.91	6.72	7.38
AK125136	-	-	-	-	-	-	-	-	-	-	P3	-	7.84	7.03	7.07	7.33	6.74	7.03
NM_001144933	EFCAB3	-	EF-hand calcium binding domain 3;EF-hand calcium-binding domain-containing protein 3	146779	ENSG00000172421	18304	-	calcium ion binding (0005509)	-	-	P3	-	7.89	6.91	7.01	7.41	6.66	6.88
NM_001013398	IGFBP3	BP-53;IBP3;tcag7.703	insulin-like growth factor binding protein 3;IBP-3;IGF-binding protein 3;IGFBP-3;acid stable subunit of the 140 K IGF complex;binding protein 29;binding protein 53;growth hormone-dependent binding protein;insulin-like growth factor-binding protein 3	3486	ENSG00000146674	500	apoptotic process (0006915);negative regulation of protein phosphorylation (0001933);negative regulation of signal transduction (0009968);negative regulation of smooth muscle cell migration (0014912);negative regulation of smooth muscle cell proliferation (0048662);osteoblast differentiation (0001649);positive regulation of apoptotic process (0043065);positive regulation of catalytic activity (00…	insulin-like growth factor I binding (0031994);metal ion binding (0046872);protein tyrosine phosphatase activator activity (0008160);fibronectin binding (0001968);insulin-like growth factor II binding (0031995)	extracellular vesicular exosome (0070062);insulin-like growth factor binding protein complex (0016942);nucleus (0005634)	Regulation of Insulin-like Growth Factor (IGF) transport and uptake by Insulin-like Growth Factor Binding Proteins (IGFBPs) (REACT:15428);Metabolism of proteins (REACT:17015);p53 signaling pathway (KEGG:04115)	P3	-	8.25	6.19	6.28	6.93	5.61	6.04
NM_001040708	HEY1	BHLHb31;CHF2;HERP2;HESR1;HRT-1;OAF1;hHRT1	hes-related family bHLH transcription factor with YRPW motif 1;HES-related repressor protein 1;HES-related repressor protein 2;basic helix-loop-helix protein OAF1;cardiovascular helix-loop-helix factor 2;class B basic helix-loop-helix protein 31;hairy and enhancer of split-related protein 1;hairy-related transcription factor 1;hairy/enhancer-of-split related with YRPW motif 1;hairy/enhancer-of-sp…	23462	ENSG00000164683	7756	angiogenesis (0001525);anterior/posterior axis specification (0009948);arterial endothelial cell differentiation (0060842);atrioventricular valve formation (0003190);cellular response to glucocorticoid stimulus (0071385);dorsal aorta morphogenesis (0035912);endocardial cushion to mesenchymal transition involved in heart valve formation (0003199);epithelial to mesenchymal transition involved in en…	microsatellite binding (0035939);protein binding transcription factor activity (0000988);RNA polymerase II core promoter sequence-specific DNA binding transcription factor activity (0000983);transcription factor binding (0008134);protein dimerization activity (0046983)	cytoplasm (0005737);nucleoplasm (0005654)	NOTCH1 Intracellular Domain Regulates Transcription (REACT:118780);Constitutive Signaling by NOTCH1 PEST Domain Mutants (REACT:160243);Constitutive Signaling by NOTCH1 HD+PEST Domain Mutants (REACT:160254);Disease (REACT:116125);Signal Transduction (REACT:111102)	P3	Yes	7.78	6.2	6.45	6.92	5.82	6.23
ENST00000416502	-	-	-	-	-	-	-	-	-	-	P3	-	7.15	5.93	6.46	6.65	6.45	6.31
NM_030936	RNF32	FKSG33;HSD15;LMBR2;tcag7.575	ring finger protein 32;RING finger protein 32	140545	ENSG00000105982	10986	-	zinc ion binding (0008270);protein binding (0005515)	aggresome (0016235);endosome (0005768)	-	P3	-	7.32	6.22	6.44	6.59	6.46	6.34
NM_001145033	C11orf96	AG2	chromosome 11 open reading frame 96;protein Ag2 homolog;uncharacterized protein C11orf96	387763	ENSG00000187479	83963	-	-	-	-	P3	-	7.78	6.29	6.59	6.7	6.61	6.39
NR_046268	TGFB2-AS1	RP11-224O19.2	TGFB2 antisense RNA 1 (head to head)	728463	ENSG00000232480	-	-	-	-	-	P3	-	7.59	6.56	6.85	6.7	6.56	6.22
NM_001005340	GPNMB	HGFIN;NMB;UNQ1725/PRO9925	glycoprotein (transmembrane) nmb;glycoprotein NMB;glycoprotein nmb-like protein;osteoactivin;transmembrane glycoprotein HGFIN;transmembrane glycoprotein NMB	10457	ENSG00000136235	1880	bone mineralization (0030282);cell adhesion (0007155);negative regulation of cell proliferation (0008285);osteoblast differentiation (0001649)	heparin binding (0008201);integrin binding (0005178)	integral component of plasma membrane (0005887);melanosome (0042470)	-	P3	-	7.56	6.58	6.95	7.01	6.43	6.46
NM_032501	ACSS1	ACAS2L;ACECS1;AceCS2L;RP4-568C11.1	acyl-CoA synthetase short-chain family member 1;acetate--CoA ligase 2;acetyl-coenzyme A synthetase 2-like, mitochondrial	84532	ENSG00000154930	56037	acetate biosynthetic process (0019413);acetyl-CoA biosynthetic process from acetate (0019427);ethanol oxidation (0006069);propionate biosynthetic process (0019542);xenobiotic metabolic process (0006805)	acetate-CoA ligase activity (0003987);AMP binding (0016208);ATP binding (0005524);protein binding (0005515)	mitochondrial matrix (0005759)	Ethanol oxidation (REACT:34);Glycolysis / Gluconeogenesis (KEGG:00010);Metabolic pathways (KEGG:01100);Metabolism (REACT:111217);Propanoate metabolism (KEGG:00640);Pyruvate metabolism (KEGG:00620)	P3	-	8.23	7.54	7.75	7.69	7.08	7.14
ENST00000497769	-	-	-	-	-	-	-	-	-	-	P3	-	8.35	7.37	7.55	7.8	7.32	7.49
NM_001647	APOD	-	apolipoprotein D;apo-D	347	ENSG00000189058	1246	aging (0007568);angiogenesis (0001525);brain development (0007420);glucose metabolic process (0006006);lipid metabolic process (0006629);lipid transport (0006869);negative regulation of cytokine production involved in inflammatory response (1900016);negative regulation of focal adhesion assembly (0051895);negative regulation of lipoprotein lipid oxidation (0060588);negative regulation of monocyte…	cholesterol binding (0015485);lipid transporter activity (0005319);protein binding (0005515)	cytosolic ribosome (0022626);dendrite (0030425);endoplasmic reticulum (0005783);extracellular space (0005615);extracellular vesicular exosome (0070062);neuronal cell body (0043025);perinuclear region of cytoplasm (0048471)	Transport of fatty acids (REACT:23892);Orphan transporters (REACT:267716)	P3	-	8.22	7.39	7.63	7.81	6.97	7.49
NM_032047	B3GNT5	B3GN-T5;beta3Gn-T5	UDP-GlcNAc:betaGal beta-1,3-N-acetylglucosaminyltransferase 5;BGnT-5;UDP-GlcNAc:beta-Gal beta-1,3-N-acetylglucosaminyltransferase 5;beta 1,3 N-acetyglucosaminyltransferase Lc3 synthase;beta-1,3-Gn-T5;beta-1,3-N-acetylglucosaminyltransferase 5;beta-1,3-N-acetylglucosaminyltransferase bGnT-5;lactosylceramide 1,3-N-acetyl-beta-D-glucosaminyltransferase;lactotriaosylceramide synthase;lc(3)Cer synthas…	84002	ENSG00000176597	24989	central nervous system development (0007417);glycolipid biosynthetic process (0009247);O-glycan processing (0016266);post-translational protein modification (0043687)	beta-galactosyl-N-acetylglucosaminylgalactosylglucosyl-ceramide beta-1,3-acetylglucosaminyltransferase activity (0008457);galactosyltransferase activity (0008378);lactosylceramide 1,3-N-acetyl-beta-D-glucosaminyltransferase activity (0047256);lipopolysaccharide N-acetylglucosaminyltransferase activity (0008917)	Golgi membrane (0000139);integral component of membrane (0016021)	O-linked glycosylation of mucins (REACT:115606);Glycosphingolipid biosynthesis - lacto and neolacto series (KEGG:00601);Metabolic pathways (KEGG:01100);Metabolism of proteins (REACT:17015)	P3	-	8.43	7.37	7.99	7.86	7.66	7.28
NM_153498	CAMK1D	CKLiK;CaM-K1;CaMKID;RP11-462F15.1	calcium/calmodulin-dependent protein kinase ID;CaM kinase ID;CamKI-like protein kinase;caM kinase I delta;caM-KI delta;caMKI delta;calcium/calmodulin-dependent protein kinase type 1D	57118	ENSG00000183049	121858	inflammatory response (0006954);positive regulation of CREB transcription factor activity (0032793);positive regulation of neuron projection development (0010976);positive regulation of neutrophil chemotaxis (0090023);positive regulation of phagocytosis (0050766);positive regulation of respiratory burst (0060267);regulation of dendrite development (0050773);protein phosphorylation (0006468)	ATP binding (0005524);calmodulin-dependent protein kinase activity (0004683);calmodulin binding (0005516)	calcium- and calmodulin-dependent protein kinase complex (0005954);cytoplasm (0005737);nucleus (0005634)	-	P3	-	8.39	7.39	7.91	7.58	7.55	7.05
ENST00000504808	-	-	-	-	-	-	-	-	-	-	P3	-	8.69	7.57	7.78	7.93	7.39	7.68
ENST00000602892	-	-	-	-	-	-	-	-	-	-	P3	-	8.63	7.68	7.79	7.88	7.26	7.38
NM_015678	NBEA	BCL8B;LYST2;RP11-270C18.1	neurobeachin;lysosomal-trafficking regulator 2	26960	ENSG00000172915	69190	protein localization (0008104);endosomal transport (0016197)	phospholipid binding (0005543);protein kinase binding (0019901)	cytosol (0005829);plasma membrane (0005886);trans-Golgi network (0005802);extrinsic component of membrane (0019898)	-	P3	-	8.48	7.61	7.88	7.79	7.41	7.38
NM_153690	FAM43A	PP7298	family with sequence similarity 43, member A;protein FAM43A	131583	-	17800	-	-	-	-	P3	-	8.85	7.79	8.38	8.26	7.42	7.42
NM_006615	CAPN9	GC36;nCL-4	calpain 9;calpain-9;digestive tract-specific calpain;new calpain 4;novel calpain large subunit-4	10753	ENSG00000135773	38208	digestion (0007586);proteolysis (0006508)	calcium ion binding (0005509);calcium-dependent cysteine-type endopeptidase activity (0004198)	cytoplasm (0005737)	-	P3	-	8.75	7.7	7.96	8.29	7.7	7.89
NM_030925	CAB39L	MO25-BETA;MO2L;bA103J18.3;RP11-103J18.3	calcium binding protein 39-like;MO25beta;U937-associated antigen;antigen MLAA-34;calcium-binding protein 39-like;mo25-like protein;sarcoma antigen NY-SAR-79	81617	ENSG00000102547	69422	cell cycle arrest (0007050);insulin receptor signaling pathway (0008286)	-	cytosol (0005829);extracellular vesicular exosome (0070062)	Regulation of AMPK activity via LKB1 (REACT:21285);mTOR signaling pathway (KEGG:04150);Signal Transduction (REACT:111102)	P3	-	8.86	7.73	8.13	8.26	7.58	7.59
NM_144575	CAPN13	-	calpain 13;CANP 13;calcium-activated neutral proteinase 13;calpain-13	92291	ENSG00000162949	27026	proteolysis (0006508)	calcium ion binding (0005509);calcium-dependent cysteine-type endopeptidase activity (0004198)	cytoplasm (0005737)	-	P3	-	8.8	7.72	7.88	8.1	7.62	7.56
NM_006018	HCAR3	GPR109B;HCA3;HM74;PUMAG;Puma-g	hydroxycarboxylic acid receptor 3;G protein-coupled receptor 109B;G-protein coupled receptor 109B;G-protein coupled receptor HM74;G-protein coupled receptor HM74B;GTP-binding protein;hydroxy-carboxylic acid receptor 3;niacin receptor 2;nicotinic acid receptor 2;putative chemokine receptor	8843	ENSG00000255398	130547	G-protein coupled receptor signaling pathway (0007186)	G-protein coupled receptor activity (0004930)	integral component of plasma membrane (0005887)	Hydroxycarboxylic acid-binding receptors (REACT:163785);G alpha (i) signalling events (REACT:19231);Signal Transduction (REACT:111102)	P3	-	8.81	7.24	8.02	8.66	7.05	7.69
NM_002546	TNFRSF11B	OCIF;OPG;TR1	tumor necrosis factor receptor superfamily, member 11b;osteoclastogenesis inhibitory factor;osteoprotegerin;tumor necrosis factor receptor superfamily member 11B	4982	ENSG00000164761	1912	apoptotic process (0006915);extracellular matrix organization (0030198);negative regulation of bone resorption (0045779);negative regulation of odontogenesis of dentin-containing tooth (0042489);response to arsenic-containing substance (0046685);response to drug (0042493);response to estrogen (0043627);response to magnesium ion (0032026);response to nutrient (0007584);signal transduction (0007165…	cytokine activity (0005125);receptor activity (0004872)	extracellular space (0005615);proteinaceous extracellular matrix (0005578)	Cytokine-cytokine receptor interaction (KEGG:04060);Osteoclast differentiation (KEGG:04380)	P3	-	8.46	7.18	7.98	8.28	7.2	7.54
NM_022160	DMRTA1	DMO;DMRT4	DMRT-like family A1;doublesex- and mab-3-related transcription factor A1	63951	-	18477	male mating behavior (0060179);ovarian follicle development (0001541);transcription, DNA-templated (0006351);regulation of transcription, DNA-templated (0006355)	metal ion binding (0046872);sequence-specific DNA binding transcription factor activity (0003700);core promoter proximal region sequence-specific DNA binding (0000987);protein homodimerization activity (0042803)	nucleus (0005634)	-	P3	Yes	8.64	7.3	8.11	8.06	7.5	7.58
NM_002239	KCNJ3	GIRK1;KGA;KIR3.1	potassium inwardly-rectifying channel, subfamily J, member 3;G protein-activated inward rectifier potassium channel 1;GIRK-1;inward rectifier K(+) channel Kir3.1;inward rectifier K+ channel KIR3.1;potassium channel, inwardly rectifying subfamily J member 3;potassium inwardly-rectifying channel subfamily J member 3 splice variant 1e	3760	ENSG00000162989	1687	response to electrical stimulus (0051602);synaptic transmission (0007268);potassium ion import (0010107);regulation of ion transmembrane transport (0034765)	G-protein activated inward rectifier potassium channel activity (0015467);protein binding (0005515)	external side of plasma membrane (0009897);T-tubule (0030315);voltage-gated potassium channel complex (0008076)	Inhibition of voltage gated Ca2+ channels via Gbeta/gamma subunits (REACT:25004);Activation of G protein gated Potassium channels (REACT:75831);Glutamatergic synapse (KEGG:04724);Neuronal System (REACT:13685)	P3	-	9.71	8.83	9.59	9.46	9.02	8.69
NM_003873	NRP1	BDCA4;CD304;NP1;NRP;VEGF165R;RP11-342D11.1	neuropilin 1;neuropilin-1;transmembrane receptor;vascular endothelial cell growth factor 165 receptor	8829	ENSG00000099250	2876	angiogenesis involved in coronary vascular morphogenesis (0060978);axon extension involved in axon guidance (0048846);axonal fasciculation (0007413);axonogenesis involved in innervation (0060385);branchiomotor neuron axon guidance (0021785);cell adhesion (0007155);cell migration involved in sprouting angiogenesis (0002042);cell-cell signaling (0007267);cellular response to hepatocyte growth facto…	coreceptor activity (0015026);cytokine binding (0019955);heparin binding (0008201);metal ion binding (0046872);semaphorin receptor activity (0017154);vascular endothelial growth factor binding (0038085);vascular endothelial growth factor-activated receptor activity (0005021)	axon (0030424);cell surface (0009986);cytoplasmic vesicle (0031410);cytosol (0005829);early endosome (0005769);extracellular space (0005615);focal adhesion (0005925);growth cone (0030426);integral component of membrane (0016021);neurofilament (0005883);neuronal cell body (0043025);plasma membrane (0005886);semaphorin receptor complex (0002116);sorting endosome (0097443)	Neurophilin interactions with VEGF and VEGFR (REACT:12473);CRMPs in Sema3A signaling (REACT:19199);Sema3A PAK dependent Axon repulsion (REACT:19236);SEMA3A-Plexin repulsion signaling by inhibiting Integrin adhesion (REACT:19279);Signal transduction by L1 (REACT:22272);CHL1 interactions (REACT:22292);Axon guidance (KEGG:04360);Developmental Biology (REACT:111045);Signal Transduction (REACT:111102)	P3	-	9.81	8.93	9.26	9.63	8.78	9.02
NM_006287	TFPI	EPI;LACI;TFI;TFPI1	tissue factor pathway inhibitor (lipoprotein-associated coagulation inhibitor);anti-convertin;extrinsic pathway inhibitor;tissue factor pathway inhibitor	7035	ENSG00000003436	4579	blood coagulation, extrinsic pathway (0007598);negative regulation of endopeptidase activity (0010951)	serine-type endopeptidase inhibitor activity (0004867)	anchored component of membrane (0031225);cell surface (0009986);endoplasmic reticulum (0005783);extracellular space (0005615);plasma membrane (0005886);organelle membrane (0031090)	Extrinsic Pathway (REACT:1573);Complement and coagulation cascades (KEGG:04610);Hemostasis (REACT:604)	P3	-	10.25	8.62	9.33	9.87	8.81	8.97
NM_005668	ST8SIA4	PST;PST1;SIAT8D;ST8SIA-IV	ST8 alpha-N-acetyl-neuraminide alpha-2,8-sialyltransferase 4;CMP-N-acetylneuraminate-poly-alpha-2,8-sialyl transferase;CMP-N-acetylneuraminate-poly-alpha-2,8-sialyltransferase;SIAT8-D;ST8SiaIV;alpha-2,8-sialyltransferase 8D;polysialyltransferase-1;sialyltransferase 8 (alpha-2, 8-polysialytransferase) D;sialyltransferase 8D;sialyltransferase St8Sia IV;sialytransferase St8Sia IV	7903	ENSG00000113532	4147	axon guidance (0007411);ganglioside biosynthetic process (0001574);N-glycan processing (0006491);sialylation (0097503)	alpha-N-acetylneuraminate alpha-2,8-sialyltransferase activity (0003828);sialic acid binding (0033691)	integral component of Golgi membrane (0030173)	NCAM1 interactions (REACT:18312);Sialic acid metabolism (REACT:200874);Developmental Biology (REACT:111045);Metabolism of proteins (REACT:17015)	P3	-	10.18	8.94	9.34	9.7	8.8	8.91
NM_019845	RPRM	REPRIMO	reprimo, TP53 dependent G2 arrest mediator candidate;candidate mediator of the p53 dependent G2 arrest;candidate mediator of the p53-dependent G2 arrest;protein reprimo;reprimo, TP53 dependant G2 arrest mediator candidate	56475	ENSG00000177519	10524	cell cycle arrest (0007050);regulation of mitotic cell cycle (0007346)	-	cytoplasm (0005737);integral component of membrane (0016021)	p53 signaling pathway (KEGG:04115)	P3	-	10.09	9.03	9.16	9.43	7.99	8.51
NM_004163	RAB27B	C25KG	RAB27B, member RAS oncogene family;ras-related protein Rab-27B	5874	ENSG00000041353	20879	multivesicular body sorting pathway (0071985);positive regulation of exocytosis (0045921);GTP catabolic process (0006184);intracellular protein transport (0006886);vesicle docking involved in exocytosis (0006904);protein secretion (0009306);melanosome transport (0032402);Rab protein signal transduction (0032482)	GDP binding (0019003);GTP binding (0005525);GTPase activity (0003924);protein domain specific binding (0019904);myosin V binding (0031489)	apical plasma membrane (0016324);extracellular vesicular exosome (0070062);Golgi stack (0005795);multivesicular body membrane (0032585);trans-Golgi network transport vesicle (0030140);zymogen granule membrane (0042589);melanosome (0042470)	Pancreatic secretion (KEGG:04972)	P3	-	9.65	8.26	9.12	9.36	8.57	8.59
NM_020898	CALCOCO1	Cocoa;calphoglin;PP13275	calcium binding and coiled-coil domain 1;calcium-binding and coiled-coil domain-containing protein 1;coiled-coil coactivator protein;coiled-coil leucine zipper coactivator 1;inorganic pyrophosphatase activator;sarcoma antigen NY-SAR-3	57658	ENSG00000012822	10845	intracellular steroid hormone receptor signaling pathway (0030518);positive regulation of transcription from RNA polymerase II promoter (0045944);transcription, DNA-templated (0006351);Wnt signaling pathway (0016055)	armadillo repeat domain binding (0070016);beta-catenin binding (0008013);chromatin binding (0003682);ligand-dependent nuclear receptor transcription coactivator activity (0030374);protein C-terminus binding (0008022);sequence-specific DNA binding (0043565);transcription regulatory region DNA binding (0044212)	cytoplasm (0005737);nuclear chromatin (0000790)	-	P3	-	9.55	8.65	8.99	9.28	8.4	9.02
NM_015150	RFTN1	PIB10;PIG9;RAFTLIN;MIG2	raftlin, lipid raft linker 1;cell migration-inducing gene 2 protein;proliferation-inducing protein 10;proliferation-inducing protein 9;raft-linking protein;raftlin	23180	ENSG00000131378	18745	B cell receptor signaling pathway (0050853);dsRNA transport (0033227);growth (0040007);interleukin-17 production (0032620);membrane raft assembly (0001765);protein transport into membrane raft (0032596);response to exogenous dsRNA (0043330);T cell antigen processing and presentation (0002457);T cell receptor signaling pathway (0050852);toll-like receptor 3 signaling pathway (0034138)	double-stranded RNA binding (0003725)	endosome (0005768);extracellular vesicular exosome (0070062);membrane raft (0045121);plasma membrane (0005886);protein complex (0043234)	-	P3	-	9.55	7.9	8.23	8.57	7.75	7.45
ENST00000581944	-	-	-	-	-	-	-	-	-	-	P3	-	9.06	7.85	8.35	8.37	8.08	7.82
NM_022873	IFI6	6-16;FAM14C;G1P3;IFI-6-16;IFI616;RP11-288L9.2	interferon, alpha-inducible protein 6;interferon alpha-inducible protein 6;interferon, alpha-inducible protein clone IFI-6-16;interferon-induced protein 6-16	2537	ENSG00000126709	49720	negative regulation of cysteine-type endopeptidase activity involved in apoptotic process (0043154);negative regulation of extrinsic apoptotic signaling pathway in absence of ligand (2001240);negative regulation of mitochondrial depolarization (0051902);release of cytochrome c from mitochondria (0001836);type I interferon signaling pathway (0060337)	protein binding (0005515)	integral component of membrane (0016021);mitochondrion (0005739);plasma membrane (0005886)	Interferon alpha/beta signaling (REACT:25162);Immune System (REACT:6900)	P3	-	8.82	8.06	8.62	8.37	7.73	7.92
NR_038955	LINC00963	-	long intergenic non-protein coding RNA 963	100506190	-	-	-	-	-	-	P3	-	9.08	8.13	8.26	8.47	7.98	8.11
NM_031283	TCF7L1	TCF-3;TCF3	transcription factor 7-like 1 (T-cell specific, HMG-box);HMG box transcription factor 3;transcription factor 7-like 1	83439	ENSG00000152284	7563	anterior/posterior axis specification, embryo (0008595);axial mesoderm morphogenesis (0048319);brain development (0007420);canonical Wnt signaling pathway (0060070);chromatin organization (0006325);generation of neurons (0048699);negative regulation of transcription, DNA-templated (0045892);positive regulation of transcription from RNA polymerase II promoter during mitosis (0046022);regulation of…	beta-catenin binding (0008013);chromatin binding (0003682);sequence-specific DNA binding (0043565);sequence-specific DNA binding transcription factor activity (0003700);transcription regulatory region DNA binding (0044212)	nucleus (0005634);transcription factor complex (0005667)	Ca2+ pathway (REACT:172761);deactivation of the beta-catenin transactivating complex (REACT:200731);formation of the beta-catenin:TCF transactivating complex (REACT:200753);binding of TCF/LEF:CTNNB1 to target gene promoters (REACT:200799);repression of WNT target genes (REACT:228106);Acute myeloid leukemia (KEGG:05221);Adherens junction (KEGG:04520);Arrhythmogenic right ventricular cardiomyopathy…	P3	Yes	9.05	8.3	8.59	8.62	7.91	8.03
NM_212557	AMTN	UNQ689;UNQ689/PRO1329	amelotin;RSTI689	401138	ENSG00000187689	52640	biomineral tissue development (0031214);cell adhesion (0007155);odontogenesis of dentin-containing tooth (0042475);positive regulation of biomineral tissue development (0070169)	molecular_function (0003674)	basal lamina (0005605);cell-cell junction (0005911)	-	P3	-	9.7	8.21	8.57	9.01	7.83	8.21
NM_032554	HCAR1	GPR104;GPR81;HCA1;LACR1;TA-GPCR;TAGPCR;FKSG80	hydroxycarboxylic acid receptor 1;G protein-coupled receptor 104;G protein-coupled receptor 81;G-protein coupled receptor 104;G-protein coupled receptor 81;T-cell activation G protein-coupled receptor;hydroxy-carboxylic acid receptor 1;lactate receptor 1	27198	-	13060	response to estradiol (0032355);G-protein coupled receptor signaling pathway (0007186)	G-protein coupled receptor activity (0004930)	integral component of membrane (0016021);plasma membrane (0005886)	Hydroxycarboxylic acid-binding receptors (REACT:163785);G alpha (i) signalling events (REACT:19231);Signal Transduction (REACT:111102)	P3	-	9.26	8.13	8.29	9.01	7.45	8.21
NM_002928	RGS16	A28-RGS14;A28-RGS14P;RGS-R	regulator of G-protein signaling 16;hRGS-r;regulator of G-protein signalling 16;retinal-specific RGS;retinally abundant regulator of G-protein signaling	6004	ENSG00000143333	2196	positive regulation of GTPase activity (0043547);termination of G-protein coupled receptor signaling pathway (0038032);visual perception (0007601)	calmodulin binding (0005516);GTPase activator activity (0005096)	cytoplasm (0005737);plasma membrane (0005886)	-	P3	-	9.11	8.59	8.25	9.06	7.97	8.5
NM_005429	VEGFC	Flt4-L;LMPH1D;VRP	vascular endothelial growth factor C;FLT4 ligand DHM;vascular endothelial growth factor-related protein	7424	ENSG00000150630	3962	angiogenesis (0001525);induction of positive chemotaxis (0050930);morphogenesis of embryonic epithelium (0016331);negative regulation of blood pressure (0045776);negative regulation of cell proliferation (0008285);organ morphogenesis (0009887);platelet activation (0030168);platelet degranulation (0002576);positive chemotaxis (0050918);positive regulation of angiogenesis (0045766);positive regulat…	chemoattractant activity (0042056);growth factor activity (0008083);vascular endothelial growth factor receptor 3 binding (0043185)	extracellular space (0005615);membrane (0016020);platelet alpha granule lumen (0031093)	VEGF ligand-receptor interactions (REACT:12380);VEGF binds to VEGFR leading to receptor dimerization (REACT:12583);Bladder cancer (KEGG:05219);Cytokine-cytokine receptor interaction (KEGG:04060);Focal adhesion (KEGG:04510);Hemostasis (REACT:604);mTOR signaling pathway (KEGG:04150);Pancreatic cancer (KEGG:05212);Pathways in cancer (KEGG:05200);Renal cell carcinoma (KEGG:05211);Signal Transduction …	P3	-	9.45	8.62	8.71	8.95	8.44	8.44
ENST00000511928	-	-	-	-	-	-	-	-	-	-	P3	-	9.24	8.41	8.52	8.69	8.23	8.22
NM_152588	TMTC2	IBDBP1	transmembrane and tetratricopeptide repeat containing 2;IBDBP1 transcript 2;IBDBP1, transcript 1;transmembrane and TPR repeat-containing protein 2	160335	ENSG00000179104	25521	calcium ion homeostasis (0055074)	protein binding (0005515)	endoplasmic reticulum membrane (0005789);integral component of membrane (0016021)	-	P3	-	9.35	8.54	8.57	8.77	8.1	8.3
ENST00000487979	-	-	-	-	-	-	-	-	-	-	P3	-	5.88	5.15	6.24	5.93	5.61	5.5
NM_032023	RASSF4	AD037;RP11-285G1.4	Ras association (RalGDS/AF-6) domain family member 4;Ras association (RalGDS/AF-6) domain family 4;Ras association domain family 4;ras association domain-containing protein 4;tumor suppressor RASSF4	83937	-	12926	cell cycle (0007049);signal transduction (0007165)	protein binding (0005515)	-	-	P3	-	6.29	5.34	6.5	6.34	6.2	6
TCONS_00012378	-	-	-	-	-	-	-	-	-	-	P3	-	6.56	5.23	6.35	6.33	5.84	5.78
NM_198381	ELF5	ESE2	E74-like factor 5 (ets domain transcription factor);ETS-related transcription factor Elf-5;epithelium-restricted ESE-1-related Ets factor;epithelium-specific Ets transcription factor 2	2001	ENSG00000135374	7702	cell proliferation (0008283);ectoderm development (0007398);mammary gland epithelial cell differentiation (0060644);transcription from RNA polymerase II promoter (0006366);positive regulation of transcription from RNA polymerase II promoter (0045944)	RNA polymerase II regulatory region sequence-specific DNA binding (0000977);RNA polymerase II transcription regulatory region sequence-specific DNA binding transcription factor activity involved in positive regulation of transcription (0001228)	cytoplasm (0005737);nucleus (0005634)	-	P3	Yes	6.21	5.26	6.48	6.47	5.82	5.85
NM_145814	CACNG6	-	calcium channel, voltage-dependent, gamma subunit 6;neuronal voltage-gated calcium channel gamma-6 subunit;voltage-dependent calcium channel gamma-6 subunit	59285	ENSG00000130433	15427	regulation of ion transmembrane transport (0034765);calcium ion transmembrane transport (0070588)	voltage-gated calcium channel activity (0005245)	voltage-gated calcium channel complex (0005891)	Arrhythmogenic right ventricular cardiomyopathy (ARVC) (KEGG:05412);Cardiac muscle contraction (KEGG:04260);Dilated cardiomyopathy (KEGG:05414);Hypertrophic cardiomyopathy (HCM) (KEGG:05410);MAPK signaling pathway (KEGG:04010)	P3	-	8.06	6.01	7.53	7.32	6.95	6.78
NM_024702	ZNF750	ZFP750	zinc finger protein 750;protein ZNF750	79755	ENSG00000141579	36423	cell differentiation (0030154);epidermis development (0008544);positive regulation of transcription from RNA polymerase II promoter (0045944);transcription, DNA-templated (0006351)	core promoter sequence-specific DNA binding (0001046);metal ion binding (0046872);RNA polymerase II core promoter proximal region sequence-specific DNA binding transcription factor activity involved in positive regulation of transcription (0001077)	nucleolus (0005730)	Generic Transcription Pathway (REACT:12627);Gene Expression (REACT:71)	P3	Yes	7.22	6.51	7.22	7.58	6.87	6.78
NM_014509	SERHL2	dJ222E13.1;RP1-222E13.11-003	serine hydrolase-like 2;serine hydrolase-like protein 2	253190	ENSG00000183569	65196	metabolic process (0008152)	hydrolase activity (0016787)	cytoplasmic membrane-bounded vesicle (0016023);mitochondrion (0005739);peroxisome (0005777);perinuclear region of cytoplasm (0048471)	-	P3	-	7.45	6.12	7.01	6.97	6.65	6.6
NM_001144956	RIIAD1	C1orf230;NCRNA00166	regulatory subunit of type II PKA R-subunit (RIIa) domain containing 1;RIIa domain-containing protein 1;RIIa domain-containing protein C1orf230;RIIa domain-containing protein ENSP00000357824	284485	ENSG00000178796	11955	-	-	-	-	P3	-	7.11	6.12	7.31	7.23	6.86	6.64
NM_006953	UPK3A	UP3A;UPIII;UPIIIA;UPK3;CTA-268H5.10-002	uroplakin 3A;uroplakin 3;uroplakin III;uroplakin-3a	7380	ENSG00000100373	5066	cell morphogenesis (0000902);epithelial cell differentiation (0030855);kidney development (0001822);potassium ion homeostasis (0055075);sodium ion homeostasis (0055078);urea transport (0015840);urinary bladder development (0060157);water transport (0006833)	-	apical plasma membrane (0016324);extracellular vesicular exosome (0070062);integral component of membrane (0016021);endoplasmic reticulum membrane (0005789)	-	P3	-	7.15	6.01	7.09	7.08	6.79	6.58
NM_173687	C8orf31	-	chromosome 8 open reading frame 31;uncharacterized protein C8orf31	286122	-	131202	-	-	-	-	P3	-	7.18	6.04	7.17	6.99	6.64	6.5
NM_012219	MRAS	M-RAs;R-RAS3;RRAS3	muscle RAS oncogene homolog;muscle and microspikes RAS;ras-related protein M-Ras;ras-related protein R-Ras3	22808	ENSG00000158186	7424	actin cytoskeleton organization (0030036);muscle organ development (0007517);Ras protein signal transduction (0007265);GTP catabolic process (0006184)	GTP binding (0005525);GTP-dependent protein binding (0030742);GTPase activity (0003924)	extracellular vesicular exosome (0070062);plasma membrane (0005886)	Endocytosis (KEGG:04144);MAPK signaling pathway (KEGG:04010);Phagosome (KEGG:04145);Regulation of actin cytoskeleton (KEGG:04810);Tight junction (KEGG:04530)	P3	-	6.86	5.85	6.42	6.79	6.21	6.5
NM_013314	BLNK	AGM4;BASH;BLNK-S;LY57;SLP-65;SLP65;bca	B-cell linker;B cell adaptor containing SH2 domain;B cell linker protein;B-cell activation;B-cell adapter containing a SH2 domain protein;B-cell adapter containing a Src homology 2 domain protein;B-cell linker protein;Src homology 2 domain-containing leukocyte protein of 65 kDa;Src homology [SH2] domain-containing leukocyte protein of 65 kD;cytoplasmic adapter protein	29760	ENSG00000095585	32038	B cell differentiation (0030183);humoral immune response (0006959);inflammatory response (0006954);intracellular signal transduction (0035556);positive regulation of signal transduction (0009967);transmembrane receptor protein tyrosine kinase signaling pathway (0007169)	SH3/SH2 adaptor activity (0005070);transmembrane receptor protein tyrosine kinase adaptor activity (0005068)	cytosol (0005829);plasma membrane (0005886)	Antigen activates B Cell Receptor (BCR) leading to generation of second messengers (REACT:118700);Regulation of signaling by CBL (REACT:23787);B cell receptor signaling pathway (KEGG:04662);Immune System (REACT:6900);Osteoclast differentiation (KEGG:04380);Primary immunodeficiency (KEGG:05340)	P3	-	7.05	5.92	6.59	6.78	6.28	6.32
NR_034151	LINC01136	RP11-134P9.1	long intergenic non-protein coding RNA 1136	730227	ENSG00000233791	-	-	-	-	-	P3	-	6.72	5.71	6.88	6.73	6.75	6.43
NM_007207	DUSP10	MKP-5;MKP5	dual specificity phosphatase 10;dual specificity phosphatase MKP-5;dual specificity protein phosphatase 10;map kinase phosphatase 5;mitogen-activated protein kinase phosphatase 5;serine/threonine specific protein phosphatase	11221	ENSG00000143507	5215	inactivation of MAPK activity (0000188);JNK cascade (0007254);negative regulation of JUN kinase activity (0043508);negative regulation of respiratory burst involved in inflammatory response (0060266);oligodendrocyte differentiation (0048709);regulation of adaptive immune response (0002819);response to lipopolysaccharide (0032496);peptidyl-tyrosine dephosphorylation (0035335);negative regulation o…	MAP kinase tyrosine/serine/threonine phosphatase activity (0017017);protein tyrosine phosphatase activity (0004725)	Golgi apparatus (0005794);nucleoplasm (0005654)	MAPK signaling pathway (KEGG:04010)	P3	-	6.94	5.72	6.92	6.99	6.43	6.47
NM_001282192	RNASE4	RAB1;RNS4	ribonuclease, RNase A family, 4;RNase 4;ribonuclease 4;ribonuclease A B1	6038	ENSG00000258818	10576	cellular response to starvation (0009267);mRNA cleavage (0006379);RNA phosphodiester bond hydrolysis, endonucleolytic (0090502)	nucleic acid binding (0003676);pancreatic ribonuclease activity (0004522)	extracellular vesicular exosome (0070062)	-	P3	-	6.82	5.8	6.84	6.84	6.39	6.44
TCONS_00029159	-	-	-	-	-	-	-	-	-	-	P3	-	6.85	5.4	7.35	7.16	6.26	6.25
XM_001721240	-	-	-	-	-	-	-	-	-	-	P3	-	6.83	5.59	7.2	6.83	6.32	6.07
NM_000655	SELL	CD62L;LAM1;LECAM1;LEU8;LNHR;LSEL;LYAM1;PLNHR;TQ1;RP1-117P20.1	selectin L;CD62 antigen-like family member L;L-selectin;gp90-MEL;leukocyte surface antigen Leu-8;leukocyte-endothelial cell adhesion molecule 1;lymph node homing receptor;lymphocyte adhesion molecule 1;pln homing receptor	6402	ENSG00000188404	539	blood coagulation (0007596);cell adhesion (0007155);leukocyte migration (0050900);regulation of immune response (0050776);response to ATP (0033198)	carbohydrate binding (0030246);glycosphingolipid binding (0043208);heparin binding (0008201);protease binding (0002020);cell adhesion molecule binding (0050839)	external side of plasma membrane (0009897);integral component of plasma membrane (0005887)	Immunoregulatory interactions between a Lymphoid and a non-Lymphoid cell (REACT:11152);Cell surface interactions at the vascular wall (REACT:12051);Cell adhesion molecules (CAMs) (KEGG:04514);Hemostasis (REACT:604);Immune System (REACT:6900)	P3	-	7.02	5.61	6.59	6.95	5.86	6.11
NM_007185	CELF3	BRUNOL1;CAGH4;ERDA4;ETR-1;TNRC4;RP11-98D18.4	CUGBP, Elav-like family member 3;CAG repeat domain;CAG repeat protein 4;CUG-BP and ETR-3 like factor 3;CUG-BP- and ETR-3-like factor 3;CUGBP Elav-like family member 3;ELAV-type RNA-binding protein 1;RNA-binding protein BRUNOL-1;bruno-like protein 1;expanded repeat domain protein CAG/CTG 4;expanded repeat domain, CAG/CTG 4;trinucleotide repeat containing 4;trinucleotide repeat-containing gene 4 pr…	11189	-	48510	mRNA splicing, via spliceosome (0000398);positive regulation of mRNA splicing, via spliceosome (0048026);regulation of alternative mRNA splicing, via spliceosome (0000381);sperm motility (0030317);spermatogenesis (0007283)	mRNA binding (0003729);nucleotide binding (0000166)	cytoplasm (0005737);nucleus (0005634)	-	P3	-	6.53	5.73	6.85	6.76	5.74	6
NM_005502	ABCA1	ABC-1;ABC1;CERP;HDLDT1;TGD	ATP-binding cassette, sub-family A (ABC1), member 1;ATP-binding cassette sub-family A member 1;ATP-binding cassette transporter A1;cholesterol efflux regulatory protein;membrane-bound	19	ENSG00000165029	21130	apolipoprotein A-I-mediated signaling pathway (0038027);cellular lipid metabolic process (0044255);cellular response to cholesterol (0071397);cellular response to lipopolysaccharide (0071222);cellular response to retinoic acid (0071300);cholesterol efflux (0033344);cholesterol homeostasis (0042632);cholesterol metabolic process (0008203);endosomal transport (0016197);G-protein coupled receptor si…	anion transmembrane transporter activity (0008509);apolipoprotein A-I binding (0034186);apolipoprotein A-I receptor activity (0034188);ATP binding (0005524);ATPase activity (0016887);ATPase binding (0051117);cholesterol binding (0015485);cholesterol transporter activity (0017127);phospholipid binding (0005543);phospholipid transporter activity (0005548);receptor binding (0005102);small GTPase bin…	external side of plasma membrane (0009897);Golgi apparatus (0005794);integral component of plasma membrane (0005887);membrane raft (0045121);perinuclear region of cytoplasm (0048471);phagocytic vesicle (0045335);high-density lipoprotein particle (0034364)	PPARA activates gene expression (REACT:116145);HDL-mediated lipid transport (REACT:13621);ABC transporters (KEGG:02010);Fat digestion and absorption (KEGG:04975);Metabolism (REACT:111217)	P3	-	7.58	6.58	6.8	8.45	6.48	7.85
NM_020655	JPH3	CAGL237;HDL2;JP-3;JP3;TNRC22	junctophilin 3;junctophilin type 3;junctophilin-3;trinucleotide repeat containing 22	57338	ENSG00000154118	10762	calcium ion transport into cytosol (0060402);exploration behavior (0035640);learning (0007612);locomotion (0040011);memory (0007613);neuromuscular process controlling balance (0050885);regulation of neuronal synaptic plasticity (0048168);regulation of ryanodine-sensitive calcium-release channel activity (0060314);calcium ion transmembrane transport (0070588)	calcium-release channel activity (0015278)	integral component of membrane (0016021);junctional membrane complex (0030314);junctional sarcoplasmic reticulum membrane (0014701);plasma membrane (0005886)	-	P3	-	7.65	6.81	7.82	7.61	7.62	7.32
ENST00000606966	-	-	-	-	-	-	-	-	-	-	P3	-	7.94	6.93	7.82	7.69	7.53	7.38
NM_177454	FAM171B	KIAA1946;NPD019	family with sequence similarity 171, member B;protein FAM171B	165215	ENSG00000144369	18462	-	DNA binding (0003677)	integral component of membrane (0016021)	-	P3	-	7.49	6.53	7.68	7.67	7.1	7.17
NR_033769	ASB9P1	-	ankyrin repeat and SOCS box containing 9 pseudogene 1	728619	-	-	-	-	-	-	P3	-	8.05	6.7	7.79	7.93	7.02	7.23
NM_001003940	BMF	-	Bcl2 modifying factor;bcl-2-modifying factor	90427	ENSG00000104081	14130	anoikis (0043276);intrinsic apoptotic signaling pathway (0097193);negative regulation of apoptotic signaling pathway (2001234);positive regulation of intrinsic apoptotic signaling pathway (2001244);positive regulation of protein homooligomerization (0032464);positive regulation of protein insertion into mitochondrial membrane involved in apoptotic signaling pathway (1900740);positive regulation o…	protein binding (0005515)	acrosomal vesicle (0001669);cytosol (0005829);mitochondrial outer membrane (0005741);myosin complex (0016459);plasma membrane (0005886)	Activation of BMF and translocation to mitochondria (REACT:2100);BH3-only proteins associate with and inactivate anti-apoptotic BCL-2 members (REACT:330);Apoptosis (REACT:578)	P3	-	7.92	6.68	8.17	8.31	7.44	7.9
NM_022748	TNS3	TEM6;TENS1	tensin 3;tensin-3;tensin-like SH2 domain containing 1;tensin-like SH2 domain-containing 1;tensin-like SH2 domain-containing protein 1;thyroid specific PTB domain protein;tumor endothelial marker 6	64759	ENSG00000136205	49713	cell migration (0016477);lung alveolus development (0048286);positive regulation of cell proliferation (0008284);intracellular signal transduction (0035556)	metal ion binding (0046872);protein binding (0005515)	cytoplasm (0005737);focal adhesion (0005925)	-	P3	-	7.86	6.47	8.08	8.06	7.56	7.61
NM_001270458	MAOA	MAO-A;RP1-201D17__B.2	monoamine oxidase A;amine oxidase [flavin-containing] A;monoamine oxidase type A	4128	ENSG00000189221	203	cellular biogenic amine metabolic process (0006576);dopamine catabolic process (0042420);neurotransmitter biosynthetic process (0042136);neurotransmitter catabolic process (0042135);neurotransmitter secretion (0007269);small molecule metabolic process (0044281);xenobiotic metabolic process (0006805);oxidation-reduction process (0055114)	primary amine oxidase activity (0008131)	integral component of membrane (0016021);mitochondrial outer membrane (0005741)	Norepinephrine Neurotransmitter Release Cycle (REACT:15418);Enzymatic degradation of Dopamine by monoamine oxidase (REACT:15511);Metabolism of serotonin (REACT:15532);Enzymatic degradation of dopamine by COMT (REACT:15548);Biogenic amines are oxidatively deaminated to aldehydes by MAOA and MAOB (REACT:416);Arginine and proline metabolism (KEGG:00330);Drug metabolism - cytochrome P450 (KEGG:00982)…	P3	-	8.22	7.17	8.34	7.9	7.79	7.47
THC2613185	-	-	-	-	-	-	-	-	-	-	P3	-	7.71	6.92	8.14	8.07	7.75	7.52
NM_024615	PARP8	ARTD16;pART16	poly (ADP-ribose) polymerase family, member 8;ADP-ribosyltransferase diphtheria toxin-like 16;poly [ADP-ribose] polymerase 8	79668	ENSG00000151883	11621	metabolic process (0008152)	NAD+ ADP-ribosyltransferase activity (0003950)	intracellular (0005622)	-	P3	-	7.96	6.97	8	7.95	7.79	7.56
NM_020731	AHRR	AHH;AHHR;bHLHe77;hCG_2044128	aryl-hydrocarbon receptor repressor;ahR repressor;aryl hydrocarbon hydroxylase regulator;aryl hydrocarbon receptor repressor;class E basic helix-loop-helix protein 77;dioxin receptor repressor	57491	ENSG00000063438	49215	negative regulation of transcription from RNA polymerase II promoter (0000122);positive regulation of protein sumoylation (0033235);transcription, DNA-templated (0006351);signal transduction (0007165);response to xenobiotic stimulus (0009410);positive regulation of transcription from RNA polymerase II promoter (0045944)	DNA binding (0003677);signal transducer activity (0004871);RNA polymerase II transcription factor binding transcription factor activity involved in negative regulation of transcription (0001191);protein dimerization activity (0046983)	cytoplasm (0005737);nuclear aryl hydrocarbon receptor complex (0034753)	Tight junction (KEGG:04530)	P3	-	8.31	5.62	8.48	8.69	7.34	7.96
NM_001422	ELF5	ESE2	E74-like factor 5 (ets domain transcription factor);ETS-related transcription factor Elf-5;epithelium-restricted ESE-1-related Ets factor;epithelium-specific Ets transcription factor 2	2001	ENSG00000135374	7702	cell proliferation (0008283);ectoderm development (0007398);mammary gland epithelial cell differentiation (0060644);transcription from RNA polymerase II promoter (0006366);positive regulation of transcription from RNA polymerase II promoter (0045944)	RNA polymerase II regulatory region sequence-specific DNA binding (0000977);RNA polymerase II transcription regulatory region sequence-specific DNA binding transcription factor activity involved in positive regulation of transcription (0001228)	cytoplasm (0005737);nucleus (0005634)	-	P3	Yes	8.33	6.58	8.65	8.41	7.67	7.56
NM_139248	LIPH	AH;ARWH2;HYPT7;LAH2;LPDLR;PLA1B;mPA-PLA1	lipase, member H;LPD lipase-related protein;lipase H;lipase member H;mPA-PLA1 alpha;membrane-associated phosphatidic acid-selective phospholipase A1-alpha;membrane-bound phosphatidic acid-selective phospholipase A1;phospholipase A1 member B	200879	ENSG00000163898	71802	lipid catabolic process (0016042)	heparin binding (0008201);phospholipase activity (0004620)	extracellular space (0005615);plasma membrane (0005886)	-	P3	-	8.6	6.97	8.26	8.25	7.43	7.63
ENST00000423796	-	-	-	-	-	-	-	-	-	-	P3	-	8.85	7.09	8.47	8.48	7.65	7.71
NM_014737	RASSF2	CENP-34;RASFADIN;RP4-599I11.1	Ras association (RalGDS/AF-6) domain family member 2;Ras association (RalGDS/AF-6) domain family 2;centromere protein 34;ras association domain-containing protein 2	9770	ENSG00000101265	22840	bone remodeling (0046849);cell cycle (0007049);epidermal growth factor receptor signaling pathway via I-kappaB kinase/NF-kappaB cascade (0038168);homeostasis of number of cells (0048872);negative regulation of NIK/NF-kappaB signaling (1901223);ossification (0001503);regulation of osteoblast differentiation (0045667);regulation of osteoclast differentiation (0045670);skeletal system development (0…	protein binding (0005515)	cytoplasm (0005737);nucleus (0005634)	-	P3	-	8.53	6.9	8.41	8.53	7.79	7.75
ENST00000573737	LOC100505909	-	uncharacterized LOC100505909	100505909	ENSG00000262094	-	-	-	-	-	P3	-	8.66	6.81	8.53	8.45	7.63	7.69
NR_045196	SNHG18	-	small nucleolar RNA host gene 18 (non-protein coding)	100505806	ENSG00000250786	-	-	-	-	-	P3	-	8.72	7.54	8.88	8.99	8.41	8.4
NR_003003	SCARNA17	U91	small Cajal body-specific RNA 17	677769	ENSG00000267322	-	-	-	-	-	P3	-	8.78	7.85	9.1	8.72	8.55	8.36
TCONS_00026523	-	-	-	-	-	-	-	-	-	-	P3	-	9.1	7.59	8.87	8.91	7.79	8.15
NM_002483	CEACAM6	CD66c;CEAL;NCA	carcinoembryonic antigen-related cell adhesion molecule 6 (non-specific cross reacting antigen);Cluster of Differentiation 66c;carcinoembryonic antigen-related cell adhesion molecule 6;normal cross-reacting antigen	4680	ENSG00000086548	130505	cell-cell signaling (0007267);signal transduction (0007165)	protein binding (0005515)	anchored component of membrane (0031225);integral component of plasma membrane (0005887)	Cell surface interactions at the vascular wall (REACT:12051);Fibronectin matrix formation (REACT:160131)	P3	-	8.75	7.24	8.39	8.93	7.8	8.15
NM_006873	STON1	SALF;SBLF;STN1;STNB1	stonin 1;stoned B homolog 1;stoned B-like factor;stoned-b1;stonin-1	11037	ENSG00000243244	122152	endocytosis (0006897);intracellular protein transport (0006886);regulation of endocytosis (0030100)	-	clathrin adaptor complex (0030131)	-	P3	-	8.77	7.58	8.5	8.55	8.11	8.08
NM_032866	CGNL1	JACOP	cingulin-like 1;cingulin-like protein 1;junction-associated coiled-coil protein;paracingulin	84952	ENSG00000128849	41901	metabolic process (0008152)	motor activity (0003774)	myosin complex (0016459);tight junction (0005923)	-	P3	-	8.41	7.64	8.64	8.16	8.41	7.75
NM_002658	PLAU	ATF;BDPLT5;QPD;UPA;URK;u-PA;RP11-417O11.1	plasminogen activator, urokinase;U-plasminogen activator;plasminogen activator, urinary;urokinase-type plasminogen activator	5328	ENSG00000122861	55670	blood coagulation (0007596);chemotaxis (0006935);fibrinolysis (0042730);proteolysis (0006508);regulation of cell adhesion mediated by integrin (0033628);regulation of cell proliferation (0042127);regulation of receptor activity (0010469);regulation of smooth muscle cell migration (0014910);regulation of smooth muscle cell-matrix adhesion (2000097);response to hypoxia (0001666);signal transduction…	serine-type endopeptidase activity (0004252);kinase activity (0016301);protein binding (0005515)	cell surface (0009986);extracellular space (0005615);extracellular vesicular exosome (0070062);focal adhesion (0005925);plasma membrane (0005886)	Dissolution of Fibrin Clot (REACT:641);Complement and coagulation cascades (KEGG:04610);Hemostasis (REACT:604)	P3	-	8.29	7.09	8.58	8.22	8.21	7.82
NM_001104548	MIR205HG	LINC00510	MIR205 host gene (non-protein coding);NPC-A-5;long intergenic non-protein coding RNA 510;uncharacterized protein LOC642587	642587	-	-	-	-	-	-	P3	-	8.3	7.12	8.73	8.42	8.33	7.97
NR_003245	HAR1B	HAR1R;LINC00065;NCRNA00065	highly accelerated region 1B (non-protein coding)	768097	ENSG00000231133	-	-	-	-	-	P3	-	8.07	7.31	7.93	8.8	7.51	8.29
A_33_P3303302	-	-	-	-	-	-	-	-	-	-	P3	-	8.26	7.25	8.24	8.59	7.96	8.14
NM_021229	NTN4	PRO3091	netrin 4;beta-netrin;hepar-derived netrin-like protein;netrin-4	59277	ENSG00000074527	10934	axon guidance (0007411);extracellular matrix organization (0030198);neuron remodeling (0016322);regulation of branching involved in salivary gland morphogenesis by extracellular matrix-epithelial cell signaling (0060668)	laminin-1 binding (0043237)	basement membrane (0005604);plasma membrane (0005886)	Non-integrin membrane-ECM interactions (REACT:163874);Netrin-1 signaling (REACT:22237);Axon guidance (KEGG:04360);Developmental Biology (REACT:111045);Extracellular matrix organization (REACT:118779)	P3	-	8.16	7.11	8.23	8.36	7.97	7.84
NM_207627	ABCG1	ABC8;WHITE1	ATP-binding cassette, sub-family G (WHITE), member 1;ABC transporter 8;ATP-binding cassette sub-family G member 1;ATP-binding cassette transporter 8;ATP-binding cassette transporter member 1 of subfamily G;homolog of Drosophila white;white protein homolog (ATP-binding cassette transporter 8)	9619	ENSG00000160179	21022	amyloid precursor protein catabolic process (0042987);cholesterol efflux (0033344);cholesterol homeostasis (0042632);cholesterol metabolic process (0008203);detection of hormone stimulus (0009720);glycoprotein transport (0034436);high-density lipoprotein particle remodeling (0034375);intracellular cholesterol transport (0032367);lipoprotein metabolic process (0042157);low-density lipoprotein part…	ADP binding (0043531);ATP binding (0005524);cholesterol binding (0015485);cholesterol transporter activity (0017127);glycoprotein transporter activity (0034437);phospholipid binding (0005543);phospholipid transporter activity (0005548);protein heterodimerization activity (0046982);protein homodimerization activity (0042803);sterol-transporting ATPase activity (0034041);toxin transporter activity …	external side of plasma membrane (0009897);integral component of plasma membrane (0005887);mitochondrion (0005739);recycling endosome (0055037);Golgi membrane (0000139);nucleoplasm (0005654);endoplasmic reticulum membrane (0005789)	ABCA transporters in lipid homeostasis (REACT:111158);HDL-mediated lipid transport (REACT:13621);ABC transporters (KEGG:02010);Metabolism (REACT:111217);Transmembrane transport of small molecules (REACT:15518)	P3	-	8.91	7.83	8.27	10.06	8.03	9.67
NM_198173	GRHL3	SOM;TFCP2L4;VWS2;RP3-462O23.1	grainyhead-like 3 (Drosophila);grainyhead-like protein 3 homolog;sister of mammalian grainyhead;sister-of-mammalian grainyhead;transcription factor CP2-like 4;transcription factor hSOM1	57822	ENSG00000158055	18864	central nervous system development (0007417);cochlea morphogenesis (0090103);ectoderm development (0007398);epidermis development (0008544);establishment of planar polarity (0001736);eyelid development in camera-type eye (0061029);pattern specification process (0007389);planar cell polarity pathway involved in neural tube closure (0090179);positive regulation of Rho GTPase activity (0032321);posi…	sequence-specific DNA binding RNA polymerase II transcription factor activity (0000981);protein binding (0005515);sequence-specific DNA binding (0043565)	nucleus (0005634)	-	P3	Yes	9.65	7.4	9.72	9.75	8.35	8.69
NM_001032281	TFPI	EPI;LACI;TFI;TFPI1	tissue factor pathway inhibitor (lipoprotein-associated coagulation inhibitor);anti-convertin;extrinsic pathway inhibitor;tissue factor pathway inhibitor	7035	ENSG00000003436	4579	blood coagulation, extrinsic pathway (0007598);negative regulation of endopeptidase activity (0010951)	serine-type endopeptidase inhibitor activity (0004867)	anchored component of membrane (0031225);cell surface (0009986);endoplasmic reticulum (0005783);extracellular space (0005615);plasma membrane (0005886);organelle membrane (0031090)	Extrinsic Pathway (REACT:1573);Complement and coagulation cascades (KEGG:04610);Hemostasis (REACT:604)	P3	-	9.13	7.92	9.46	9.48	8.86	8.78
NM_058229	FBXO32	Fbx32;MAFbx	F-box protein 32;F-box only protein 32;atrogin 1;atrogin-1;muscle atrophy F-box protein	114907	ENSG00000156804	12182	cellular response to dexamethasone stimulus (0071549);protein ubiquitination (0016567);response to denervation involved in regulation of muscle adaptation (0014894)	protein binding (0005515)	nucleolus (0005730);Z disc (0030018)	-	P3	-	9.21	8.07	9.42	9.12	9.12	8.69
NM_012223	MYO1B	myr1	myosin IB;MMI-alpha;MMIa;MYH-1c;MYO1B variant protein;myosin I alpha;myosin-I alpha;myosin-Ib;unconventional myosin-Ib	4430	ENSG00000128641	7856	actin filament bundle assembly (0051017);actin filament-based movement (0030048);metabolic process (0008152);post-Golgi vesicle-mediated transport (0006892)	actin filament binding (0051015);ATP binding (0005524);microfilament motor activity (0000146);phosphatidylinositol-3,4,5-trisphosphate binding (0005547);phosphatidylinositol-4,5-bisphosphate binding (0005546);calmodulin binding (0005516)	actin filament (0005884);brush border (0005903);early endosome (0005769);endosome membrane (0010008);extracellular vesicular exosome (0070062);filopodium (0030175);myosin complex (0016459);perinuclear region of cytoplasm (0048471);plasma membrane (0005886);trans-Golgi network membrane (0032588)	-	P3	-	9.19	8.22	9.24	9.17	8.98	8.82
NM_153607	CREBRF	C5orf41;LRF	CREB3 regulatory factor;UPF0474 protein C5orf41;adult retina protein;luman recruitment factor;luman-recruiting factor;luman/CREB3 recruitment factor	153222	ENSG00000164463	12672	negative regulation of endoplasmic reticulum unfolded protein response (1900102);negative regulation of transcription from RNA polymerase II promoter (0000122);positive regulation of intracellular transport (0032388);positive regulation of protein catabolic process (0045732);positive regulation of protein transport (0051222);response to endoplasmic reticulum stress (0034976);response to unfolded …	sequence-specific DNA binding (0043565);sequence-specific DNA binding transcription factor activity (0003700);protein binding (0005515)	cytoplasm (0005737);nuclear body (0016604)	-	P3	Yes	9.44	8.32	9.27	9.1	9.09	8.74
NM_024734	CLMN	-	calmin (calponin-like, transmembrane);calmin;calponin like transmembrane domain protein;calponin-like transmembrane domain protein	79789	ENSG00000165959	11683	negative regulation of cell proliferation (0008285);neuron projection development (0031175)	actin binding (0003779)	cytoplasm (0005737);integral component of membrane (0016021)	-	P3	-	9.26	8.33	9.22	9.72	8.48	8.97
NM_033285	TP53INP1	SIP;TP53DINP1;TP53INP1A;TP53INP1B;Teap;p53DINP1	tumor protein p53 inducible nuclear protein 1;p53-dependent damage-inducible nuclear protein 1;p53-inducible p53DINP1;stress-induced protein;tumor protein p53-inducible nuclear protein 1	94241	ENSG00000164938	11065	apoptotic process (0006915);autophagic cell death (0048102);cell cycle arrest (0007050);cellular response to ethanol (0071361);cellular response to hydroperoxide (0071447);cellular response to methyl methanesulfonate (0072703);cellular response to UV (0034644);negative regulation of cell migration (0030336);negative regulation of cell proliferation (0008285);positive regulation of apoptotic signa…	antioxidant activity (0016209);protein binding (0005515)	autophagic vacuole (0005776);cytoplasmic vesicle (0031410);cytosol (0005829);PML body (0016605)	-	P3	-	9.36	7.94	8.96	9.27	8.52	8.72
NM_001145	ANG	ALS9;HEL168;RAA1;RNASE4;RNASE5	angiogenin, ribonuclease, RNase A family, 5;RNase 5;angiogenin;epididymis luminal protein 168;ribonuclease 5;ribonuclease A A1	283	ENSG00000214274	74385	actin filament polymerization (0030041);activation of phospholipase A2 activity (0032431);activation of phospholipase C activity (0007202);activation of protein kinase B activity (0032148);angiogenesis (0001525);cell communication (0007154);cell death (0008219);cell migration (0016477);diacylglycerol biosynthetic process (0006651);homeostatic process (0042592);negative regulation of smooth muscle…	actin binding (0003779);copper ion binding (0005507);DNA binding (0003677);endonuclease activity (0004519);heparin binding (0008201);peptide binding (0042277);receptor binding (0005102);ribonuclease activity (0004540);rRNA binding (0019843)	angiogenin-PRI complex (0032311);basal lamina (0005605);extracellular space (0005615);extracellular vesicular exosome (0070062);growth cone (0030426);neuronal cell body (0043025);nucleolus (0005730)	-	P3	-	9.22	7.74	9.19	9.38	8.51	8.57
NM_139314	ANGPTL4	ANGPTL2;ARP4;FIAF;HARP;HFARP;NL2;PGAR;TGQTL;UNQ171;pp1158;PP1158	angiopoietin-like 4;PPARG angiopoietin related protein;angiopoietin-related protein 4;fasting-induced adipose factor;hepatic angiopoietin-related protein;hepatic fibrinogen/angiopoietin-related protein;peroxisome proliferator-activated receptor (PPAR) gamma induced angiopoietin-related protein	51129	ENSG00000167772	10755	angiogenesis (0001525);cell differentiation (0030154);cellular lipid metabolic process (0044255);negative regulation of endothelial cell apoptotic process (2000352);negative regulation of lipoprotein lipase activity (0051005);positive regulation of angiogenesis (0045766);protein homooligomerization (0051260);response to hypoxia (0001666);small molecule metabolic process (0044281);triglyceride hom…	enzyme inhibitor activity (0004857);protein binding (0005515)	blood microparticle (0072562);proteinaceous extracellular matrix (0005578)	PPARA activates gene expression (REACT:116145);Transcriptional regulation of white adipocyte differentiation (REACT:27161);Developmental Biology (REACT:111045);Metabolism (REACT:111217);PPAR signaling pathway (KEGG:03320)	P3	-	9.39	8.25	8.99	9.18	8.7	8.61
TCONS_l2_00013854	-	-	-	-	-	-	-	-	-	-	P3	-	9.12	8.13	8.92	9.13	8.52	8.61
NM_199242	UNC13D	FHL3;HLH3;HPLH3;Munc13-4	unc-13 homolog D (C. elegans);protein unc-13 homolog D	201294	ENSG00000092929	26714	defense response to virus (0051607);germinal center formation (0002467);granuloma formation (0002432);natural killer cell degranulation (0043320);phagocytosis (0006909);regulation of mast cell degranulation (0043304);positive regulation of regulated secretory pathway (1903307)	Rab GTPase binding (0017137)	exocytic vesicle (0070382);lysosome (0005764);membrane (0016020);late endosome (0005770);Weibel-Palade body (0033093);recycling endosome (0055037)	-	P3	-	8.87	8.11	8.98	9.18	8.56	8.81
NM_005727	TSPAN1	NET1;TM4C;TM4SF	tetraspanin 1;tetraspan 1;tetraspanin-1	10103	ENSG00000117472	21170	cell migration (0016477);cell proliferation (0008283);positive regulation of endocytosis (0045807);protein stabilization (0050821);thiamine transmembrane transport (0071934)	thiamine uptake transmembrane transporter activity (0015403);protein binding (0005515)	extracellular vesicular exosome (0070062);integral component of membrane (0016021);perinuclear region of cytoplasm (0048471);plasma membrane (0005886);lysosomal membrane (0005765)	-	P3	-	9.99	8.93	10.23	10.25	9.8	9.71
NM_005168	RND3	ARHE;Rho8;RhoE;memB	Rho family GTPase 3;protein MemB;ras homolog gene family, member E;rho-related GTP-binding protein Rho8;rho-related GTP-binding protein RhoE;small GTP binding protein Rho8	390	ENSG00000115963	21074	actin cytoskeleton organization (0030036);cell adhesion (0007155);GTP catabolic process (0006184);small GTPase mediated signal transduction (0007264)	GTP binding (0005525);GTPase activity (0003924);protein binding (0005515)	extracellular vesicular exosome (0070062);focal adhesion (0005925);Golgi membrane (0000139)	-	P3	-	9.88	8.75	10.28	10.24	9.85	9.58
NM_001330	CTF1	CT-1;CT1	cardiotrophin 1;cardiophin 1;cardiotrophin-1	1489	ENSG00000150281	1016	cell proliferation (0008283);cell-cell signaling (0007267);leukemia inhibitory factor signaling pathway (0048861);muscle organ development (0007517);neuron development (0048666);positive regulation of cell proliferation (0008284)	leukemia inhibitory factor receptor binding (0005146);cytokine activity (0005125)	extracellular space (0005615)	Cytokine-cytokine receptor interaction (KEGG:04060);Jak-STAT signaling pathway (KEGG:04630)	P3	-	9.88	8.78	10.32	10.19	9.71	9.75
NM_020436	SALL4	DRRS;HSAL4;ZNF797;dJ1112F19.1	spalt-like transcription factor 4;sal-like protein 4;zinc finger protein 797;zinc finger protein SALL4	57167	ENSG00000101115	10716	embryonic limb morphogenesis (0030326);inner cell mass cell proliferation (0001833);negative regulation of transcription from RNA polymerase II promoter (0000122);neural tube closure (0001843);positive regulation of transcription from RNA polymerase II promoter (0045944);stem cell maintenance (0019827);transcription, DNA-templated (0006351);ventricular septum development (0003281)	DNA binding (0003677);metal ion binding (0046872)	cytoplasm (0005737);heterochromatin (0000792);protein complex (0043234);nucleoplasm (0005654)	Transcriptional regulation of pluripotent stem cells (REACT:200812);Developmental Biology (REACT:111045)	P3	-	10.28	9.1	10.21	10.57	9.87	10.13
NM_004925	AQP3	AQP-3;GIL	aquaporin 3 (Gill blood group);aquaglyceroporin-3;aquaporin 3 (GIL blood group);aquaporin-3	360	ENSG00000165272	21025	excretion (0007588);odontogenesis (0042476);positive regulation of immune system process (0002684);regulation of keratinocyte differentiation (0045616);renal water absorption (0070295);response to calcium ion (0051592);response to retinoic acid (0032526);response to vitamin D (0033280);cellular water homeostasis (0009992);glycerol transport (0015793);carbohydrate transmembrane transport (0034219)…	glycerol channel activity (0015254);water channel activity (0015250);urea transmembrane transporter activity (0015204)	basolateral plasma membrane (0016323);cell-cell junction (0005911);cytoplasm (0005737);integral component of plasma membrane (0005887)	Passive transport by Aquaporins (REACT:23826);Vasopressin regulates renal water homeostasis via Aquaporins (REACT:24023);Transmembrane transport of small molecules (REACT:15518);Vasopressin-regulated water reabsorption (KEGG:04962)	P3	-	10.58	8.85	10.4	10.42	10	9.92
NM_000841	GRM4	GPRC1D;MGLUR4;mGlu4	glutamate receptor, metabotropic 4;metabotropic glutamate receptor 4	2914	ENSG00000124493	20230	activation of MAPK activity (0000187);adenylate cyclase-inhibiting G-protein coupled glutamate receptor signaling pathway (0007196);learning (0007612);neurotransmitter secretion (0007269);regulation of neuron apoptotic process (0043523);regulation of synaptic transmission, glutamatergic (0051966)	group III metabotropic glutamate receptor activity (0001642);calmodulin binding (0005516);calcium-dependent protein binding (0048306)	cytoplasmic vesicle (0031410);dendritic shaft (0043198);integral component of plasma membrane (0005887);presynaptic active zone membrane (0048787);terminal bouton (0043195)	Class C/3 (Metabotropic glutamate/pheromone receptors) (REACT:18319);G alpha (i) signalling events (REACT:19231);Glutamatergic synapse (KEGG:04724);Neuroactive ligand-receptor interaction (KEGG:04080);Signal Transduction (REACT:111102);Taste transduction (KEGG:04742)	P3	-	10.57	8.9	10.43	10.26	9.5	9.51
NM_203377	MB	PVALB;myoglobgin;RP4-569D19.7	myoglobin	4151	ENSG00000198125	3916	brown fat cell differentiation (0050873);enucleate erythrocyte differentiation (0043353);heart development (0007507);response to hormone (0009725);response to hydrogen peroxide (0042542);response to hypoxia (0001666);slow-twitch skeletal muscle fiber contraction (0031444);oxygen transport (0015671)	heme binding (0020037);iron ion binding (0005506);oxygen binding (0019825);oxygen transporter activity (0005344)	extracellular vesicular exosome (0070062)	-	P3	-	10.3	9.27	10.27	10.17	9.65	9.83
NM_004055	CAPN5	ADNIV;HTRA3;VRNI;nCL-3	calpain 5;calpain htra-3;calpain-5;new calpain 3	726	ENSG00000149260	31212	proteolysis (0006508);signal transduction (0007165)	calcium-dependent cysteine-type endopeptidase activity (0004198)	cell surface (0009986);cytoplasm (0005737);extracellular vesicular exosome (0070062);focal adhesion (0005925)	-	P3	-	9.69	8.28	10.1	9.56	9.63	8.83
NM_020741	KIAA1257	-	KIAA1257;uncharacterized protein KIAA1257	57501	ENSG00000114656	90204	-	-	-	-	P3	-	9.62	8.66	9.79	9.46	9.16	9.18
NM_001852	COL9A2	DJ39G22.4;EDM2;MED;STL5	collagen, type IX, alpha 2;alpha 2 type IX collagen;collagen IX, alpha-2 polypeptide;collagen alpha-2(IX) chain	1298	ENSG00000049089	37535	axon guidance (0007411);collagen catabolic process (0030574);extracellular matrix disassembly (0022617);skeletal system development (0001501)	extracellular matrix structural constituent conferring tensile strength (0030020)	collagen type IX trimer (0005594);endoplasmic reticulum lumen (0005788);proteinaceous extracellular matrix (0005578)	Collagen biosynthesis and modifying enzymes (REACT:121139);Integrin cell surface interactions (REACT:13552);Collagen degradation (REACT:150401);ECM proteoglycans (REACT:163906);Signaling by PDGF (REACT:16888);NCAM1 interactions (REACT:18312);Developmental Biology (REACT:111045);Extracellular matrix organization (REACT:118779);Protein digestion and absorption (KEGG:04974);Signal Transduction (REAC…	P3	-	9.47	8.56	9.68	9.5	8.87	9.22
NM_001101676	SAMD12	-	sterile alpha motif domain containing 12;SAM domain-containing protein 12;sterile alpha motif domain-containing protein 12	401474	ENSG00000177570	35979	-	-	-	-	P3	-	9.27	8.45	9.53	9.66	9.21	9.19
NM_017644	KLHL24	DRE1;KRIP6	kelch-like family member 24;kainate receptor interacting protein for GluR6;kainate receptor-interacting protein for GluR6;kelch-like 24;kelch-like protein 24	54800	ENSG00000114796	32352	-	-	cytoplasm (0005737);axon (0030424);perikaryon (0043204)	-	P3	-	9.28	8.2	9.64	9.39	9.08	8.98
NM_001282695	FAM107B	C10orf45;RP11-153L18.1	family with sequence similarity 107, member B;protein FAM107B	83641	ENSG00000065809	75316	sensory perception of sound (0007605)	-	-	-	P3	-	9.81	8.77	9.61	9.76	9.26	9.29
NM_015395	TECPR1	tcag7.876	tectonin beta-propeller repeat containing 1;tectonin beta-propeller repeat-containing protein 1	25851	ENSG00000205356	9120	autophagic vacuole fusion (0000046)	phosphatidylinositol-3-phosphate binding (0032266);protein binding (0005515)	autophagic vacuole membrane (0000421);cytoplasmic vesicle (0031410);integral component of membrane (0016021);lysosomal membrane (0005765)	-	P3	-	9.68	8.82	9.82	9.84	9.52	9.54
NM_001005404	YPEL2	FKSG4	yippee-like 2 (Drosophila);DiGeorge syndrome-related protein;protein yippee-like 2	388403	ENSG00000175155	70791	-	-	nucleolus (0005730)	-	P3	-	9.76	8.8	9.89	9.76	9.65	9.44
NM_004753	DHRS3	DD83.1;RDH17;Rsdr1;SDR1;SDR16C1;retSDR1;RP11-514N2.1	dehydrogenase/reductase (SDR family) member 3;retinal short-chain dehydrogenase/reductase 1;short chain dehydrogenase/reductase family 16C, member 1;short-chain dehydrogenase/reductase 1;short-chain dehydrogenase/reductase 3	9249	ENSG00000162496	20994	bone morphogenesis (0060349);cardiac septum morphogenesis (0060411);negative regulation of retinoic acid receptor signaling pathway (0048387);outflow tract morphogenesis (0003151);palate development (0060021);phototransduction, visible light (0007603);regulation of ossification (0030278);retinol metabolic process (0042572);visual perception (0007601);oxidation-reduction process (0055114)	electron carrier activity (0009055);NADP-retinol dehydrogenase activity (0052650);nucleotide binding (0000166);retinol dehydrogenase activity (0004745)	integral component of membrane (0016021);photoreceptor outer segment membrane (0042622)	The retinoid cycle in cones (daylight vision) (REACT:160083);Disease (REACT:116125);Metabolic pathways (KEGG:01100);Retinol metabolism (KEGG:00830);Signal Transduction (REACT:111102)	P3	-	9.78	8.11	10.04	10.3	8.99	9.23
NM_001031739	ASB9	-	ankyrin repeat and SOCS box containing 9;ASB-9;ankyrin repeat and SOCS box protein 9;ankyrin repeat and SOCS box-containing 9;ankyrin repeat and suppressor of cytokine signaling box protein 9	140462	ENSG00000102048	11455	intracellular signal transduction (0035556);positive regulation of protein catabolic process (0045732);protein ubiquitination (0016567)	protein binding (0005515)	mitochondrion (0005739)	Antigen processing: Ubiquitination & Proteasome degradation (REACT:75842);Immune System (REACT:6900)	P3	-	9.99	8.5	9.76	9.89	8.85	9.11
ENST00000481132	-	-	-	-	-	-	-	-	-	-	P3	-	10.07	8.72	10.03	10.08	9.21	9.43
NM_020169	LXN	ECI;TCI	latexin;MUM;endogenous carboxypeptidase inhibitor;tissue carboxypeptidase inhibitor	56925	ENSG00000079257	36361	detection of temperature stimulus involved in sensory perception of pain (0050965);inflammatory response (0006954);negative regulation of endopeptidase activity (0010951)	heparin binding (0008201);metalloendopeptidase inhibitor activity (0008191)	cytoplasm (0005737);extracellular vesicular exosome (0070062)	-	P3	-	14.22	12.9	14.5	14.92	13.58	14.13
[truncated: 1,251 more rows]
